# Supplementary material for: On the spider genus Arboricaria with the description of a new species (Araneae, Gnaphosidae)
Source: Zookeys. 2016 Feb 2;(558):153–69. doi: 10.3897/zookeys.558.6521 (PMC4768286; doi:10.3897/zookeys.558.6521)
Supplement: XML Treatment for Arboricaria [file zookeys.558.6521-treatment1.xml]

<!DOCTYPE tp:taxon-treatment
  PUBLIC "-//TaxonX//DTD Taxonomic Treatment Publishing DTD v0 20100105//EN" "tax-treatment-NSO.dtd">
<tp:taxon-treatment xmlns:tp="http://www.plazi.org/taxpub"><tp:treatment-meta><kwd-group><label>Taxon classification</label><kwd><named-content content-type="kingdom">Animalia</named-content></kwd><kwd><named-content content-type="order">Araneae</named-content></kwd><kwd><named-content content-type="family">Gnaphosidae</named-content></kwd></kwd-group><mixed-citation publication-type="journal"><person-group><name><surname>Mikhailov</surname><given-names>Kirill G.</given-names></name></person-group><article-title>On the spider genus <italic><tp:taxon-name><tp:taxon-name-part taxon-name-part-type="genus">Arboricaria</tp:taxon-name-part></tp:taxon-name></italic> with the description of a new species (<tp:taxon-name><tp:taxon-name-part taxon-name-part-type="order">Araneae</tp:taxon-name-part></tp:taxon-name>, <tp:taxon-name><tp:taxon-name-part taxon-name-part-type="family">Gnaphosidae</tp:taxon-name-part></tp:taxon-name>)</article-title><source>Zookeys</source><day>2</day><month>2</month><year>2016</year><volume>2016</volume><issue>558</issue><fpage>153</fpage><lpage>169</lpage><pub-id pub-id-type="doi">10.3897/zookeys.558.6521</pub-id></mixed-citation></tp:treatment-meta><tp:nomenclature><tp:taxon-name>
            <tp:taxon-name-part taxon-name-part-type="genus">Arboricaria</tp:taxon-name-part>
          </tp:taxon-name><tp:taxon-authority>Bosmans, 2000</tp:taxon-authority><tp:nomenclature-citation-list><tp:nomenclature-citation><tp:taxon-name>
            <tp:taxon-name-part taxon-name-part-type="genus">Arboricaria</tp:taxon-name-part>
          </tp:taxon-name><comment>Bosmans, in <xref ref-type="bibr" rid="B3">Bosmans and Blick 2000</xref>: 460–461.</comment></tp:nomenclature-citation><tp:nomenclature-citation><tp:taxon-name>
            <tp:taxon-name-part taxon-name-part-type="genus">Arboricaria</tp:taxon-name-part>
          </tp:taxon-name><comment><xref ref-type="bibr" rid="B60">Tuneva 2007</xref>: 250.</comment></tp:nomenclature-citation></tp:nomenclature-citation-list></tp:nomenclature><tp:treatment-sec sec-type="Type species"><title>Type species.</title><p>
            <italic><tp:taxon-name><tp:taxon-name-part taxon-name-part-type="genus">Micaria</tp:taxon-name-part> <tp:taxon-name-part taxon-name-part-type="species">cyrnea</tp:taxon-name-part></tp:taxon-name></italic> Brignoli, 1983.</p></tp:treatment-sec><tp:treatment-sec sec-type="Composition"><title>Composition.</title><p>
            <italic><tp:taxon-name><tp:taxon-name-part taxon-name-part-type="genus">Arboricaria</tp:taxon-name-part></tp:taxon-name></italic> includes five known species listed above and one new species described below.</p><p>Despite not being followed on the world spider catalogues (see above), the original description of <italic><tp:taxon-name><tp:taxon-name-part taxon-name-part-type="genus">Arboricaria</tp:taxon-name-part></tp:taxon-name></italic> and its diagnosis both fully fit the provisions of the International Code of Zoological Nomenclature, especially Articles 13.1 and 67.4 (<xref ref-type="bibr" rid="B18">ICZN 1999</xref>), i.e., diagnostic characters are sufficient for recognizing the new genus, as well as the type species is properly indicated. So there are no formal grounds to reject the validity of <italic><tp:taxon-name><tp:taxon-name-part taxon-name-part-type="genus">Arboricaria</tp:taxon-name-part></tp:taxon-name></italic>.</p><p>According to the original diagnosis, the new genus “is very close to <italic><tp:taxon-name><tp:taxon-name-part taxon-name-part-type="genus">Micaria</tp:taxon-name-part></tp:taxon-name></italic> and differs by the more flattened, wider cephalothorax, the less spinate legs and the posteriorly truncate sternum. Males differ by the large tibial apophysis, bifid or curved, the bulging bulbus and the absence of the median apophysis (= Retinaculum in <xref ref-type="bibr" rid="B65">Wunderlich 1980</xref>), females by the large epigyneal fossa [= groove] with distinctly chitinized posterior margin”. In addition, the <italic><tp:taxon-name><tp:taxon-name-part taxon-name-part-type="genus">Micaria</tp:taxon-name-part> <tp:taxon-name-part taxon-name-part-type="species">subopaca</tp:taxon-name-part></tp:taxon-name></italic>-group is characterized by 0-2 distal-ventral spines on the cymbium, as well as the absence of ventral spines on tibiae and metatarsi I–II (<xref ref-type="bibr" rid="B65">Wunderlich 1980</xref>: 249).</p><p>Not all of the characters are equally important.</p><p>The width of the carapace is variable within the remaining <italic><tp:taxon-name><tp:taxon-name-part taxon-name-part-type="genus">Micaria</tp:taxon-name-part></tp:taxon-name></italic> (cf. Table <xref ref-type="table" rid="T1">1</xref> herein with table 1 in <xref ref-type="bibr" rid="B65">Wunderlich 1980</xref>). In <italic><tp:taxon-name><tp:taxon-name-part taxon-name-part-type="genus">Micaria</tp:taxon-name-part></tp:taxon-name></italic> sensu stricto, the carapace length/width index is 1.2–2.0.</p><table-wrap id="T1" position="float" orientation="portrait"><label>Table 1.</label><caption><p>Carapace length/width index in <italic><tp:taxon-name><tp:taxon-name-part taxon-name-part-type="genus">Arboricaria</tp:taxon-name-part></tp:taxon-name></italic> species.</p></caption><table id="TID0ED2BG" rules="all"><tbody><tr><th rowspan="1" colspan="1">Species/Sex</th><th rowspan="1" colspan="1">Index</th><th rowspan="1" colspan="1">Source</th></tr><tr><td rowspan="1" colspan="1">
              <italic><tp:taxon-name><tp:taxon-name-part taxon-name-part-type="genus">Arboricaria</tp:taxon-name-part> <tp:taxon-name-part taxon-name-part-type="species">zonsteini</tp:taxon-name-part></tp:taxon-name></italic> sp. n., ♂</td><td rowspan="1" colspan="1">1.29–1.31</td><td rowspan="1" colspan="1">Present paper</td></tr><tr><td rowspan="1" colspan="1">
              <italic><tp:taxon-name><tp:taxon-name-part taxon-name-part-type="genus">Arboricaria</tp:taxon-name-part> <tp:taxon-name-part taxon-name-part-type="species">zonsteini</tp:taxon-name-part></tp:taxon-name></italic> sp. n., ♀</td><td rowspan="1" colspan="1">1.4</td><td rowspan="1" colspan="1">Present paper</td></tr><tr><td rowspan="1" colspan="1">
              <italic><tp:taxon-name><tp:taxon-name-part taxon-name-part-type="genus">Arboricaria</tp:taxon-name-part> <tp:taxon-name-part taxon-name-part-type="species">brignolii</tp:taxon-name-part></tp:taxon-name></italic> Bosmans &amp; Blick, 2000, ♂</td><td rowspan="1" colspan="1">1.32–1.33</td><td rowspan="1" colspan="1">
                    <xref ref-type="bibr" rid="B3">Bosmans and Blick 2000</xref>
                  </td></tr><tr><td rowspan="1" colspan="1">
              <italic><tp:taxon-name><tp:taxon-name-part taxon-name-part-type="genus">Arboricaria</tp:taxon-name-part> <tp:taxon-name-part taxon-name-part-type="species">brignolii</tp:taxon-name-part></tp:taxon-name></italic> Bosmans &amp; Blick, 2000, ♀</td><td rowspan="1" colspan="1">1.35, 1.46</td><td rowspan="1" colspan="1">
                    <xref ref-type="bibr" rid="B3">Bosmans and Blick 2000</xref>
                  </td></tr><tr><td rowspan="1" colspan="1">
              <italic><tp:taxon-name><tp:taxon-name-part taxon-name-part-type="genus">Arboricaria</tp:taxon-name-part> <tp:taxon-name-part taxon-name-part-type="species">koeni</tp:taxon-name-part></tp:taxon-name></italic> Bosmans in Bosmans &amp; Blick, 2000, ♂</td><td rowspan="1" colspan="1">1.33–1.37</td><td rowspan="1" colspan="1">
                    <xref ref-type="bibr" rid="B3">Bosmans and Blick 2000</xref>
                  </td></tr><tr><td rowspan="1" colspan="1">
              <italic><tp:taxon-name><tp:taxon-name-part taxon-name-part-type="genus">Arboricaria</tp:taxon-name-part> <tp:taxon-name-part taxon-name-part-type="species">koeni</tp:taxon-name-part></tp:taxon-name></italic> Bosmans in Bosmans &amp; Blick, 2000, ♀</td><td rowspan="1" colspan="1">1.42</td><td rowspan="1" colspan="1">
                    <xref ref-type="bibr" rid="B3">Bosmans and Blick 2000</xref>
                  </td></tr><tr><td rowspan="1" colspan="1">
              <italic><tp:taxon-name><tp:taxon-name-part taxon-name-part-type="genus">Arboricaria</tp:taxon-name-part> <tp:taxon-name-part taxon-name-part-type="species">cyrnea</tp:taxon-name-part></tp:taxon-name></italic> (Brignoli, 1983), ♂</td><td rowspan="1" colspan="1">1.35–1.36</td><td rowspan="1" colspan="1">
                    <xref ref-type="bibr" rid="B3">Bosmans and Blick 2000</xref>
                  </td></tr><tr><td rowspan="1" colspan="1">
              <italic><tp:taxon-name><tp:taxon-name-part taxon-name-part-type="genus">Arboricaria</tp:taxon-name-part> <tp:taxon-name-part taxon-name-part-type="species">cyrnea</tp:taxon-name-part></tp:taxon-name></italic> (Brignoli, 1983), ♀</td><td rowspan="1" colspan="1">1.47</td><td rowspan="1" colspan="1">
                    <xref ref-type="bibr" rid="B3">Bosmans and Blick 2000</xref>
                  </td></tr><tr><td rowspan="1" colspan="1">
              <italic><tp:taxon-name><tp:taxon-name-part taxon-name-part-type="genus">Arboricaria</tp:taxon-name-part> <tp:taxon-name-part taxon-name-part-type="species">subopaca</tp:taxon-name-part></tp:taxon-name></italic> (Westring, 1861), ♂,♀</td><td rowspan="1" colspan="1">1.25–1.35</td><td rowspan="1" colspan="1">
                    <xref ref-type="bibr" rid="B65">Wunderlich 1980</xref>
                  </td></tr></tbody></table></table-wrap><p>The same concerns the size of the tibial apophysis (for large ones in <italic><tp:taxon-name><tp:taxon-name-part taxon-name-part-type="genus">Micaria</tp:taxon-name-part></tp:taxon-name></italic>, see figs 29a, 31a, in <xref ref-type="bibr" rid="B65">Wunderlich 1980</xref>), not bifid in <italic><tp:taxon-name><tp:taxon-name-part taxon-name-part-type="genus">Micaria</tp:taxon-name-part></tp:taxon-name></italic>, as well as in <italic><tp:taxon-name><tp:taxon-name-part taxon-name-part-type="genus">Arboricaria</tp:taxon-name-part> <tp:taxon-name-part taxon-name-part-type="species">subopaca</tp:taxon-name-part></tp:taxon-name></italic>.</p><!--PageBreak--><p>A median apophysis is absent or almost absent in <italic><tp:taxon-name><tp:taxon-name-part taxon-name-part-type="genus">Micaria</tp:taxon-name-part> <tp:taxon-name-part taxon-name-part-type="species">rossica</tp:taxon-name-part></tp:taxon-name></italic> Thorell, 1875, wholly absent both in <italic><tp:taxon-name><tp:taxon-name-part taxon-name-part-type="genus">Micaria</tp:taxon-name-part> <tp:taxon-name-part taxon-name-part-type="species">utahna</tp:taxon-name-part></tp:taxon-name></italic> Gertsch, 1933 and <italic><tp:taxon-name><tp:taxon-name-part taxon-name-part-type="genus">Micaria</tp:taxon-name-part> <tp:taxon-name-part taxon-name-part-type="species">medica</tp:taxon-name-part></tp:taxon-name></italic> Platnick &amp; Shadab, 1988.</p><p>An analysis of leg spination (see table 1 in <xref ref-type="bibr" rid="B65">Wunderlich 1980</xref>: 250–251) shows that <italic><tp:taxon-name><tp:taxon-name-part taxon-name-part-type="genus">Arboricaria</tp:taxon-name-part></tp:taxon-name></italic> species fall within the range of <italic><tp:taxon-name><tp:taxon-name-part taxon-name-part-type="genus">Micaria</tp:taxon-name-part></tp:taxon-name></italic> variability, yet close to its marginal part.</p><p>The shape of the posterior part of the sternum is clearly different in <italic><tp:taxon-name><tp:taxon-name-part taxon-name-part-type="genus">Micaria</tp:taxon-name-part></tp:taxon-name></italic> and <italic><tp:taxon-name><tp:taxon-name-part taxon-name-part-type="genus">Arboricaria</tp:taxon-name-part></tp:taxon-name></italic> (see Figs <xref ref-type="fig" rid="F1">1–5</xref>).</p><fig id="F1" position="float" orientation="portrait"><label>Figures 1–5.</label><caption><p>Sternum in <italic><tp:taxon-name><tp:taxon-name-part taxon-name-part-type="genus">Micaria</tp:taxon-name-part></tp:taxon-name></italic> and <italic><tp:taxon-name><tp:taxon-name-part taxon-name-part-type="genus">Arboricaria</tp:taxon-name-part></tp:taxon-name></italic>. <bold>1</bold> <italic><tp:taxon-name><tp:taxon-name-part taxon-name-part-type="genus">Micaria</tp:taxon-name-part> <tp:taxon-name-part taxon-name-part-type="species">formicaria</tp:taxon-name-part></tp:taxon-name></italic>, male <bold>2</bold> <italic><tp:taxon-name><tp:taxon-name-part taxon-name-part-type="genus">Micaria</tp:taxon-name-part> <tp:taxon-name-part taxon-name-part-type="species">fulgens</tp:taxon-name-part></tp:taxon-name></italic>, female <bold>3</bold> <italic><tp:taxon-name><tp:taxon-name-part taxon-name-part-type="genus">Arboricaria</tp:taxon-name-part> <tp:taxon-name-part taxon-name-part-type="species">subopaca</tp:taxon-name-part></tp:taxon-name></italic>, female <bold>4</bold> <italic><tp:taxon-name><tp:taxon-name-part taxon-name-part-type="genus">Arboricaria</tp:taxon-name-part> <tp:taxon-name-part taxon-name-part-type="species">zonsteini</tp:taxon-name-part></tp:taxon-name></italic> sp. n., male <bold>5</bold> <italic><tp:taxon-name><tp:taxon-name-part taxon-name-part-type="genus">Arboricaria</tp:taxon-name-part> <tp:taxon-name-part taxon-name-part-type="species">zonsteini</tp:taxon-name-part></tp:taxon-name></italic> sp. n., female.</p></caption><graphic xmlns:xlink="http://www.w3.org/1999/xlink" xlink:href="zookeys-558-153-g001.jpg" position="float" orientation="portrait" xlink:type="simple" id="oo_75941.jpg"/></fig><p>Therefore, the above diagnosis of <italic><tp:taxon-name><tp:taxon-name-part taxon-name-part-type="genus">Arboricaria</tp:taxon-name-part></tp:taxon-name></italic> must be adjusted. This genus is indeed close to <italic><tp:taxon-name><tp:taxon-name-part taxon-name-part-type="genus">Micaria</tp:taxon-name-part></tp:taxon-name></italic>, but differs in the following characters that together allow recognizing the genus: a posteriorly truncate sternum in both sexes, a bulging bulbus and a missing median apophysis, a chiefly bifid tibial apophysis, a large epigynal groove with distinctly chitinized posterior margins in females. At least, the shape of bulbus and bifid apophysis can be regarded as apomorphic characters. All these characters constitute <italic><tp:taxon-name><tp:taxon-name-part taxon-name-part-type="genus">Arboricaria</tp:taxon-name-part></tp:taxon-name></italic> as a monophyletic and sister-group to other <italic><tp:taxon-name><tp:taxon-name-part taxon-name-part-type="genus">Micaria</tp:taxon-name-part></tp:taxon-name></italic>. An extended description of <italic><tp:taxon-name><tp:taxon-name-part taxon-name-part-type="genus">Arboricaria</tp:taxon-name-part></tp:taxon-name></italic> is available in <xref ref-type="bibr" rid="B3">Bosmans and Blick (2000)</xref>.</p><p>The distribution pattern of <italic><tp:taxon-name><tp:taxon-name-part taxon-name-part-type="genus">Arboricaria</tp:taxon-name-part></tp:taxon-name></italic> is mostly Mediterranean and on the mountain regions of central Asia, although <italic><tp:taxon-name><tp:taxon-name-part taxon-name-part-type="genus">Arboricaria</tp:taxon-name-part> <tp:taxon-name-part taxon-name-part-type="species">subopaca</tp:taxon-name-part></tp:taxon-name></italic> extends to most of the Palearctic.</p></tp:treatment-sec><ref-list><ref id="B3"><mixed-citation xmlns:xlink="http://www.w3.org/1999/xlink" xlink:type="simple">
          <person-group><name name-style="western"><surname>Bosmans</surname><given-names>R</given-names></name><name name-style="western"><surname>Blick</surname><given-names>T</given-names></name></person-group> (<year>2000</year>) <article-title>Contribution to the knowledge of the genus <italic><tp:taxon-name><tp:taxon-name-part taxon-name-part-type="genus">Micaria</tp:taxon-name-part></tp:taxon-name></italic> in the west-palaearctic region, with description of the new genus <italic><tp:taxon-name><tp:taxon-name-part taxon-name-part-type="genus">Arboricaria</tp:taxon-name-part></tp:taxon-name></italic> and three new species (<tp:taxon-name><tp:taxon-name-part taxon-name-part-type="order">Araneae</tp:taxon-name-part></tp:taxon-name> <tp:taxon-name><tp:taxon-name-part taxon-name-part-type="family">Gnaphosidae</tp:taxon-name-part></tp:taxon-name>).</article-title> <source>Memorie delle Società Entomologica Italiana</source> <volume>78</volume> (for 1999) (<issue>2</issue>): <fpage>443</fpage>–<lpage>476</lpage>.</mixed-citation></ref><ref id="B60"><mixed-citation xmlns:xlink="http://www.w3.org/1999/xlink" xlink:type="simple">
          <person-group><name name-style="western"><surname>Tuneva</surname><given-names>TK</given-names></name></person-group> (<year>2007</year>) <article-title>Review of the family <tp:taxon-name><tp:taxon-name-part taxon-name-part-type="family">Gnaphosidae</tp:taxon-name-part></tp:taxon-name> in the Ural fauna (<tp:taxon-name><tp:taxon-name-part taxon-name-part-type="order">Aranei</tp:taxon-name-part></tp:taxon-name>). 5. Genera <italic><tp:taxon-name><tp:taxon-name-part taxon-name-part-type="genus">Micaria</tp:taxon-name-part></tp:taxon-name></italic> Westring, 1851 and <italic><tp:taxon-name><tp:taxon-name-part taxon-name-part-type="genus">Arboricaria</tp:taxon-name-part></tp:taxon-name></italic> Bosmans, 2000.</article-title> <source><tp:taxon-name><tp:taxon-name-part taxon-name-part-type="phylum">Arthropoda</tp:taxon-name-part></tp:taxon-name> Selecta</source> <volume>15</volume> (for 2006) (<issue>3</issue>): <fpage>229</fpage>–<lpage>250</lpage>.</mixed-citation></ref><ref id="B18"><mixed-citation xmlns:xlink="http://www.w3.org/1999/xlink" xlink:type="simple">
          <institution xlink:type="simple">International Code of Zoological Nomenclature</institution> (<institution xlink:type="simple">ICZN</institution>) (<year>1999</year>) <edition>4th Edition</edition>. <ext-link xlink:type="simple" ext-link-type="uri" xlink:href="http://www.nhm.ac.uk/hosted-sites/iczn/code/">http://www.nhm.ac.uk/hosted-sites/iczn/code/</ext-link> [<date-in-citation content-type="access-date">accessed 15.05.2015</date-in-citation>]</mixed-citation></ref><ref id="B65"><mixed-citation xmlns:xlink="http://www.w3.org/1999/xlink" xlink:type="simple">
          <person-group><name name-style="western"><surname>Wunderlich</surname><given-names>J</given-names></name></person-group> (<year>1980</year>) <article-title>Revision der europäischen Arten der Gattung <italic><tp:taxon-name><tp:taxon-name-part taxon-name-part-type="genus">Micaria</tp:taxon-name-part></tp:taxon-name></italic> Westring 1851, mit Anmerkungen zu den übrigen paläarktischen Arten (<tp:taxon-name><tp:taxon-name-part taxon-name-part-type="class">Arachnida</tp:taxon-name-part></tp:taxon-name>: <tp:taxon-name><tp:taxon-name-part taxon-name-part-type="order">Araneida</tp:taxon-name-part></tp:taxon-name>: <tp:taxon-name><tp:taxon-name-part taxon-name-part-type="family">Gnaphosidae</tp:taxon-name-part></tp:taxon-name>).</article-title> <source>Zoologische Beiträge</source> (<series>Neue Folge</series>) <volume>25</volume> (für 1979) (<issue>2</issue>): <fpage>233</fpage>–<lpage>340</lpage>.</mixed-citation></ref></ref-list></tp:taxon-treatment>
