# Supplementary material for: On the spider genus Arboricaria with the description of a new species (Araneae, Gnaphosidae)
Source: Zookeys. 2016 Feb 2;(558):153–69. doi: 10.3897/zookeys.558.6521 (PMC4768286; doi:10.3897/zookeys.558.6521)
Supplement: XML Treatment for Micaria [file zookeys.558.6521-treatment2.xml]

<!DOCTYPE tp:taxon-treatment
  PUBLIC "-//TaxonX//DTD Taxonomic Treatment Publishing DTD v0 20100105//EN" "tax-treatment-NSO.dtd">
<tp:taxon-treatment xmlns:tp="http://www.plazi.org/taxpub"><tp:treatment-meta><kwd-group><label>Taxon classification</label><kwd><named-content content-type="kingdom">Animalia</named-content></kwd><kwd><named-content content-type="order">Araneae</named-content></kwd><kwd><named-content content-type="family">Gnaphosidae</named-content></kwd></kwd-group><mixed-citation publication-type="journal"><person-group><name><surname>Mikhailov</surname><given-names>Kirill G.</given-names></name></person-group><article-title>On the spider genus <italic><tp:taxon-name><tp:taxon-name-part taxon-name-part-type="genus">Arboricaria</tp:taxon-name-part></tp:taxon-name></italic> with the description of a new species (<tp:taxon-name><tp:taxon-name-part taxon-name-part-type="order">Araneae</tp:taxon-name-part></tp:taxon-name>, <tp:taxon-name><tp:taxon-name-part taxon-name-part-type="family">Gnaphosidae</tp:taxon-name-part></tp:taxon-name>)</article-title><source>Zookeys</source><day>2</day><month>2</month><year>2016</year><volume>2016</volume><issue>558</issue><fpage>153</fpage><lpage>169</lpage><pub-id pub-id-type="doi">10.3897/zookeys.558.6521</pub-id></mixed-citation></tp:treatment-meta><tp:nomenclature><tp:taxon-name>
            <tp:taxon-name-part taxon-name-part-type="genus">Micaria</tp:taxon-name-part>
          </tp:taxon-name><tp:taxon-authority>Westring, 1851</tp:taxon-authority></tp:nomenclature><tp:treatment-sec sec-type="Remarks"><title>Remarks.</title><p>Type species. <italic><tp:taxon-name><tp:taxon-name-part taxon-name-part-type="genus">Micaria</tp:taxon-name-part> <tp:taxon-name-part taxon-name-part-type="species">fulgens</tp:taxon-name-part></tp:taxon-name></italic> (Walckenaer, 1802), originally described as <italic><tp:taxon-name><tp:taxon-name-part taxon-name-part-type="genus">Aranea</tp:taxon-name-part> <tp:taxon-name-part taxon-name-part-type="species">fulgens</tp:taxon-name-part></tp:taxon-name></italic>.</p></tp:treatment-sec><tp:treatment-sec sec-type="Diagnosis"><title>Diagnosis.</title><p>Gnaphosids of the “<italic><tp:taxon-name><tp:taxon-name-part taxon-name-part-type="genus">Micaria</tp:taxon-name-part></tp:taxon-name></italic>-group” (<xref ref-type="bibr" rid="B35">Murphy 2007</xref>), differing from <italic><tp:taxon-name><tp:taxon-name-part taxon-name-part-type="genus">Arboricaria</tp:taxon-name-part></tp:taxon-name></italic> by the more or less ovoid, posteriorly not truncate sternum in both sexes, the ovoid, not bulging bulbus with a mostly present median apophysis, the palpal tibial apophysis, sometimes poorly expressed, not bifid in males, the epigynal groove in females, if present, without distinctly chitinized posterior margins.</p></tp:treatment-sec><tp:treatment-sec sec-type="Composition"><title>Composition.</title><p>101 species (<xref ref-type="bibr" rid="B64">WSC 2015</xref>).</p></tp:treatment-sec><tp:treatment-sec sec-type="Distribution"><title>Distribution.</title><p>Holarctic. Other records require confirmation.</p><p>An analysis of the new <italic><tp:taxon-name><tp:taxon-name-part taxon-name-part-type="genus">Micaria</tp:taxon-name-part></tp:taxon-name></italic> species described from the Palaearctic since <xref ref-type="bibr" rid="B3">Bosmans and Blick (2000)</xref>, all listed in <xref ref-type="bibr" rid="B64">WSC (2015)</xref>, shows no match with <italic><tp:taxon-name><tp:taxon-name-part taxon-name-part-type="genus">Arboricaria</tp:taxon-name-part></tp:taxon-name></italic> characters. Therefore, despite the previous neglect of <italic><tp:taxon-name><tp:taxon-name-part taxon-name-part-type="genus">Arboricaria</tp:taxon-name-part></tp:taxon-name></italic>, no new species of this genus have been described within <italic><tp:taxon-name><tp:taxon-name-part taxon-name-part-type="genus">Micaria</tp:taxon-name-part></tp:taxon-name></italic> <italic>sensu lato</italic> since 2000. In addition, all extra-Holarctic records of <italic><tp:taxon-name><tp:taxon-name-part taxon-name-part-type="genus">Micaria</tp:taxon-name-part></tp:taxon-name></italic> are doubtful; these species most likely belonging to other genera or even families (<xref ref-type="bibr" rid="B35">Murphy 2007</xref>).</p></tp:treatment-sec><ref-list><ref id="B35"><mixed-citation xmlns:xlink="http://www.w3.org/1999/xlink" xlink:type="simple">
          <person-group><name name-style="western"><surname>Murphy</surname><given-names>JA</given-names></name></person-group> (<year>2007</year>) <source>Gnaphosid genera of the World.</source> <publisher-name>British Arachnological Society</publisher-name>, <publisher-loc>Vol. 1</publisher-loc>, <size units="page">92 pp</size>.</mixed-citation></ref><ref id="B64"><mixed-citation xmlns:xlink="http://www.w3.org/1999/xlink" xlink:type="simple">
          <institution xlink:type="simple">World Spider Catalog</institution> (<year>2015</year>) <source>World Spider Catalog. Version 16</source>. <publisher-name>Natural History Museum Bern</publisher-name>. <ext-link xlink:type="simple" ext-link-type="uri" xlink:href="http://wsc.nmbe.ch">http://wsc.nmbe.ch</ext-link> [<date-in-citation content-type="access-date">accessed on 15.05.2015</date-in-citation>]</mixed-citation></ref><ref id="B3"><mixed-citation xmlns:xlink="http://www.w3.org/1999/xlink" xlink:type="simple">
          <person-group><name name-style="western"><surname>Bosmans</surname><given-names>R</given-names></name><name name-style="western"><surname>Blick</surname><given-names>T</given-names></name></person-group> (<year>2000</year>) <article-title>Contribution to the knowledge of the genus <italic><tp:taxon-name><tp:taxon-name-part taxon-name-part-type="genus">Micaria</tp:taxon-name-part></tp:taxon-name></italic> in the west-palaearctic region, with description of the new genus <italic><tp:taxon-name><tp:taxon-name-part taxon-name-part-type="genus">Arboricaria</tp:taxon-name-part></tp:taxon-name></italic> and three new species (<tp:taxon-name><tp:taxon-name-part taxon-name-part-type="order">Araneae</tp:taxon-name-part></tp:taxon-name> <tp:taxon-name><tp:taxon-name-part taxon-name-part-type="family">Gnaphosidae</tp:taxon-name-part></tp:taxon-name>).</article-title> <source>Memorie delle Società Entomologica Italiana</source> <volume>78</volume> (for 1999) (<issue>2</issue>): <fpage>443</fpage>–<lpage>476</lpage>.</mixed-citation></ref></ref-list></tp:taxon-treatment>
