# Supplementary material for: On the spider genus Arboricaria with the description of a new species (Araneae, Gnaphosidae)
Source: Zookeys. 2016 Feb 2;(558):153–69. doi: 10.3897/zookeys.558.6521 (PMC4768286; doi:10.3897/zookeys.558.6521)
Supplement: XML Treatment for Arboricaria zonsteini [file zookeys.558.6521-treatment3.xml]

<!DOCTYPE tp:taxon-treatment
  PUBLIC "-//TaxonX//DTD Taxonomic Treatment Publishing DTD v0 20100105//EN" "tax-treatment-NSO.dtd">
<tp:taxon-treatment xmlns:tp="http://www.plazi.org/taxpub"><tp:treatment-meta><kwd-group><label>Taxon classification</label><kwd><named-content content-type="kingdom">Animalia</named-content></kwd><kwd><named-content content-type="order">Araneae</named-content></kwd><kwd><named-content content-type="family">Gnaphosidae</named-content></kwd></kwd-group><mixed-citation publication-type="journal"><person-group><name><surname>Mikhailov</surname><given-names>Kirill G.</given-names></name></person-group><article-title>On the spider genus <italic><tp:taxon-name><tp:taxon-name-part taxon-name-part-type="genus">Arboricaria</tp:taxon-name-part></tp:taxon-name></italic> with the description of a new species (<tp:taxon-name><tp:taxon-name-part taxon-name-part-type="order">Araneae</tp:taxon-name-part></tp:taxon-name>, <tp:taxon-name><tp:taxon-name-part taxon-name-part-type="family">Gnaphosidae</tp:taxon-name-part></tp:taxon-name>)</article-title><source>Zookeys</source><day>2</day><month>2</month><year>2016</year><volume>2016</volume><issue>558</issue><fpage>153</fpage><lpage>169</lpage><pub-id pub-id-type="doi">10.3897/zookeys.558.6521</pub-id></mixed-citation></tp:treatment-meta><tp:nomenclature><tp:taxon-name>
              <tp:taxon-name-part taxon-name-part-type="genus">Arboricaria</tp:taxon-name-part>
              <tp:taxon-name-part taxon-name-part-type="species">zonsteini</tp:taxon-name-part>
              <object-id xmlns:xlink="http://www.w3.org/1999/xlink" content-type="zoobank" xlink:type="simple">http://zoobank.org/D362E1C2-E41A-4AAF-AECA-C4F3FAFC6CA0</object-id>
            </tp:taxon-name><tp:taxon-status xmlns:xlink="http://www.w3.org/1999/xlink" xlink:type="simple">sp. n.</tp:taxon-status><xref ref-type="fig" rid="F1">Figs 5</xref><xref ref-type="fig" rid="F2">, 6–9</xref><xref ref-type="fig" rid="F3">, 10–11</xref></tp:nomenclature><tp:treatment-sec sec-type="material"><title>Material.</title><p>Holotype ♂ (<named-content xmlns:xlink="http://www.w3.org/1999/xlink" content-type="dwc:institutional_code" xlink:type="simple">ZMMU</named-content> Ta-7739), Kyrghyzstan, env. of Frunze (now Bishkek), ca 42°52-54'N, 74°33-40'E, 30.03.1983 (S.L. Zonstein &amp; S.V. Ovtchinnikov). Paratypes, Azerbaijan, Apsheron Peninsula: 1 ♂ (<named-content xmlns:xlink="http://www.w3.org/1999/xlink" content-type="dwc:institutional_code" xlink:type="simple">ZMMU</named-content> Ta-7740), Baku City, environs of Lake Ganly-Gyol, ca <named-content xmlns:xlink="http://www.w3.org/1999/xlink" content-type="dwc:verbatimCoordinates" xlink:type="simple">40°22'N, 49°48'E</named-content>, shrub branch, 21.05.1996 (E. Huseynov); 1 ♀ (<named-content xmlns:xlink="http://www.w3.org/1999/xlink" content-type="dwc:institutional_code" xlink:type="simple">ZMMU</named-content> Ta-7741), Baku City, Botanical Garden, <named-content xmlns:xlink="http://www.w3.org/1999/xlink" content-type="dwc:verbatimCoordinates" xlink:type="simple">40°21'20"N, 49°49'46"E</named-content>, pine trunk, 13.06.1996 (E. Huseynov); 1 ♀ (<named-content xmlns:xlink="http://www.w3.org/1999/xlink" content-type="dwc:institutional_code" xlink:type="simple">ZMMU</named-content> Ta-7742), Mardakyany, <named-content xmlns:xlink="http://www.w3.org/1999/xlink" content-type="dwc:verbatimCoordinates" xlink:type="simple">40°29'32"N, 50°08'20"E</named-content>, stone wall, 1.06.1996 (E. Huseynov).</p></tp:treatment-sec><tp:treatment-sec sec-type="Name"><title>Name.</title><p>Honours Sergei L. Zonstein, arachnologist, now living in Israel, earlier in Kirghizia (= Kyrgyzstan).</p></tp:treatment-sec><tp:treatment-sec sec-type="Diagnosis"><title>Diagnosis.</title><p>The new species differs by a combination of the following characters: Males: equally long branches of tibial apophysis with thin embolus lying on apical surface of bulbus; Females: convergent edges of epigynal groove with moderately long spermathecae, the latter being shorter than the groove, the former not reaching the fore edge of the latter.</p></tp:treatment-sec><tp:treatment-sec sec-type="Description"><title>Description.</title><p>
              <bold>Male</bold> (holotype; measurements of paratype in brackets). Carapace length 1.20(1.05), width 0.93(0.80), ratio 1.29(1.31). Carapace and leg femora reddish brown, in holotype carapace darker, other podomeres, especially metatarsi and tarsi, straw-coloured.</p><p>For leg measurements, see Table <xref ref-type="table" rid="T2">2</xref>.</p><table-wrap id="T2" position="float" orientation="portrait"><label>Table 2.</label><caption><p>Leg measurements of male <italic><tp:taxon-name><tp:taxon-name-part taxon-name-part-type="genus">Arboricaria</tp:taxon-name-part> <tp:taxon-name-part taxon-name-part-type="species">zonsteini</tp:taxon-name-part></tp:taxon-name></italic> sp. n.</p></caption><table id="TID0EYCAI" rules="all"><tbody><tr><th rowspan="1" colspan="1">Leg/Article</th><th rowspan="1" colspan="1">
                      <abbrev xmlns:xlink="http://www.w3.org/1999/xlink" xlink:title="femur" xlink:type="simple">F</abbrev>
                    </th><th rowspan="1" colspan="1">
                      <abbrev xmlns:xlink="http://www.w3.org/1999/xlink" xlink:title="patella" xlink:type="simple">Pt</abbrev>
                    </th><th rowspan="1" colspan="1">
                      <abbrev xmlns:xlink="http://www.w3.org/1999/xlink" xlink:title="tibia" xlink:type="simple">Ti</abbrev>
                    </th><th rowspan="1" colspan="1">
                      <abbrev xmlns:xlink="http://www.w3.org/1999/xlink" xlink:title="metatarsus" xlink:type="simple">Mt</abbrev>
                    </th><th rowspan="1" colspan="1">
                      <abbrev xmlns:xlink="http://www.w3.org/1999/xlink" xlink:title="tarsus" xlink:type="simple">T</abbrev>
                    </th></tr><tr><td rowspan="1" colspan="1">I</td><td rowspan="1" colspan="1">0.79(0.75)</td><td rowspan="1" colspan="1">0.46(0.40)</td><td rowspan="1" colspan="1">0.69(0.58)</td><td rowspan="1" colspan="1">0.57(0.45)</td><td rowspan="1" colspan="1">0.50(0.40)</td></tr><tr><td rowspan="1" colspan="1">II</td><td rowspan="1" colspan="1">0.79(0.73)</td><td rowspan="1" colspan="1">0.41(0.40)</td><td rowspan="1" colspan="1">0.63(0.55)</td><td rowspan="1" colspan="1">0.56(0.45)</td><td rowspan="1" colspan="1">0.51(0.40)</td></tr><tr><td rowspan="1" colspan="1">III</td><td rowspan="1" colspan="1">0.64(0.60)</td><td rowspan="1" colspan="1">0.36(0.30)</td><td rowspan="1" colspan="1">0.49(0.40)</td><td rowspan="1" colspan="1">0.53(0.40)</td><td rowspan="1" colspan="1">0.37(0.30)</td></tr><tr><td rowspan="1" colspan="1">IV</td><td rowspan="1" colspan="1">0.81(0.78)</td><td rowspan="1" colspan="1">0.43(0.38)</td><td rowspan="1" colspan="1">0.79(0.65)</td><td rowspan="1" colspan="1">0.79(0.58)</td><td rowspan="1" colspan="1">0.43(0.40)</td></tr><tr><td rowspan="1" colspan="1">Total</td><td rowspan="1" colspan="1">3.03(2.86)</td><td rowspan="1" colspan="1">1.66(1.48)</td><td rowspan="1" colspan="1">2.60(2.18)</td><td rowspan="1" colspan="1">2.45(1.88)</td><td rowspan="1" colspan="1">1.81(1.50)</td></tr></tbody></table></table-wrap><p>Leg spination: <abbrev xmlns:xlink="http://www.w3.org/1999/xlink" xlink:title="femur" xlink:type="simple">F</abbrev> I <abbrev xmlns:xlink="http://www.w3.org/1999/xlink" xlink:title="dorsally" xlink:type="simple">d</abbrev> 1, <abbrev xmlns:xlink="http://www.w3.org/1999/xlink" xlink:title="prolaterally" xlink:type="simple">pl</abbrev> 1, <abbrev xmlns:xlink="http://www.w3.org/1999/xlink" xlink:title="femur" xlink:type="simple">F</abbrev> II–IV <abbrev xmlns:xlink="http://www.w3.org/1999/xlink" xlink:title="dorsally" xlink:type="simple">d</abbrev> 1, <abbrev xmlns:xlink="http://www.w3.org/1999/xlink" xlink:title="tibia" xlink:type="simple">Ti</abbrev> III–IV <abbrev xmlns:xlink="http://www.w3.org/1999/xlink" xlink:title="prolaterally" xlink:type="simple">pl</abbrev> 1(<abbrev xmlns:xlink="http://www.w3.org/1999/xlink" xlink:title="apically" xlink:type="simple">ap</abbrev>), <abbrev xmlns:xlink="http://www.w3.org/1999/xlink" xlink:title="metatarsus" xlink:type="simple">Mt</abbrev> III v 2(1.2, 2.2), <abbrev xmlns:xlink="http://www.w3.org/1999/xlink" xlink:title="metatarsus" xlink:type="simple">Mt</abbrev> IV v 1.1.1.2 (1.1.2).</p><p>Abdomen length 1.63(1.60), width 0.93(0.93), ratio 1.76(1.72), dark brown, with transverse band of white bristles, broken in the middle.</p><p>Palpus as in Figs <xref ref-type="fig" rid="F2">6–9</xref>. Length of palpomeres (holotype): <abbrev xmlns:xlink="http://www.w3.org/1999/xlink" xlink:title="femur" xlink:type="simple">F</abbrev> 0.37, <abbrev xmlns:xlink="http://www.w3.org/1999/xlink" xlink:title="patella" xlink:type="simple">Pt</abbrev> 0.21, <abbrev xmlns:xlink="http://www.w3.org/1999/xlink" xlink:title="tibia" xlink:type="simple">Ti</abbrev> 0.16, <abbrev xmlns:xlink="http://www.w3.org/1999/xlink" xlink:title="cymbium" xlink:type="simple">Cb</abbrev> 0.50. Cymbium longer than femur, rounded in apical part, with 2 ventral-distal spines. Tibial apophysis long, reaching ca ½ of tibia length, wide, with parallel margins, bifid, with acute apices. Cymbium apical part shorter than tibial apophysis. Tegulum oval in plane, without conical apophyses. Embolus poorly chitinized, lying directly on apical surface of tegulum. Subtegulum not visible.</p><fig id="F2" position="float" orientation="portrait"><label>Figures 6–9.</label><caption><p>
          <italic><tp:taxon-name><tp:taxon-name-part taxon-name-part-type="genus">Arboricaria</tp:taxon-name-part> <tp:taxon-name-part taxon-name-part-type="species">zonsteini</tp:taxon-name-part></tp:taxon-name></italic> sp. n., right male palp. <bold>6</bold> ventral view <bold>7</bold> retrolateral view <bold>8</bold> prolateral view <bold>9</bold> tibial apophysis, schematically.</p></caption><graphic xmlns:xlink="http://www.w3.org/1999/xlink" xlink:href="zookeys-558-153-g002.jpg" position="float" orientation="portrait" xlink:type="simple" id="oo_75942.jpg"/></fig><p>
              <bold>Female.</bold> Carapace length 1.05, 1.05, width 0.75, 0.75, ratio 1.4, 1.4. Body coloration as in male, but carapace being pale reddish brown. For leg measurements, see Table <xref ref-type="table" rid="T3">3</xref> (in all female measurements, the first one is for the paratype from Mardakyan, the second for that from the Botanical Garden).</p><table-wrap id="T3" position="float" orientation="portrait"><label>Table 3.</label><caption><p>Leg measurements of female <italic><tp:taxon-name><tp:taxon-name-part taxon-name-part-type="genus">Arboricaria</tp:taxon-name-part> <tp:taxon-name-part taxon-name-part-type="species">zonsteini</tp:taxon-name-part></tp:taxon-name></italic> sp. n.</p></caption><table id="TID0E5JAI" rules="all"><tbody><tr><th rowspan="1" colspan="1">Leg/Article</th><th rowspan="1" colspan="1">
                      <abbrev xmlns:xlink="http://www.w3.org/1999/xlink" xlink:title="femur" xlink:type="simple">F</abbrev>
                    </th><th rowspan="1" colspan="1">
                      <abbrev xmlns:xlink="http://www.w3.org/1999/xlink" xlink:title="patella" xlink:type="simple">Pt</abbrev>
                    </th><th rowspan="1" colspan="1">
                      <abbrev xmlns:xlink="http://www.w3.org/1999/xlink" xlink:title="tibia" xlink:type="simple">Ti</abbrev>
                    </th><th rowspan="1" colspan="1">
                      <abbrev xmlns:xlink="http://www.w3.org/1999/xlink" xlink:title="metatarsus" xlink:type="simple">Mt</abbrev>
                    </th><th rowspan="1" colspan="1">
                      <abbrev xmlns:xlink="http://www.w3.org/1999/xlink" xlink:title="tarsus" xlink:type="simple">T</abbrev>
                    </th></tr><tr><td rowspan="1" colspan="1">I</td><td rowspan="1" colspan="1">0.63, 0.70</td><td rowspan="1" colspan="1">0.35, 0.38</td><td rowspan="1" colspan="1">0.48, 0.55</td><td rowspan="1" colspan="1">0.40, 0.45</td><td rowspan="1" colspan="1">0.38, 0.43</td></tr><tr><td rowspan="1" colspan="1">II</td><td rowspan="1" colspan="1">0.60, 0.68</td><td rowspan="1" colspan="1">0.30, 0.38</td><td rowspan="1" colspan="1">0.48, 0.55</td><td rowspan="1" colspan="1">0.40, 0.45</td><td rowspan="1" colspan="1">0.38, 0.38</td></tr><tr><td rowspan="1" colspan="1">III</td><td rowspan="1" colspan="1">0.53, 0.58</td><td rowspan="1" colspan="1">0.30, 0.28</td><td rowspan="1" colspan="1">0.38, 0.43</td><td rowspan="1" colspan="1">0.38, 0.43</td><td rowspan="1" colspan="1">0.30, 0.40</td></tr><tr><td rowspan="1" colspan="1">IV</td><td rowspan="1" colspan="1">0.75, 0.75</td><td rowspan="1" colspan="1">0.33, 0.35</td><td rowspan="1" colspan="1">0.65, 0.68</td><td rowspan="1" colspan="1">0.60, 0.68</td><td rowspan="1" colspan="1">0.38, 0.40</td></tr><tr><td rowspan="1" colspan="1">Total</td><td rowspan="1" colspan="1">2.51, 2.71</td><td rowspan="1" colspan="1">1.28, 1.39</td><td rowspan="1" colspan="1">1.99, 2.21</td><td rowspan="1" colspan="1">1.78, 2.01</td><td rowspan="1" colspan="1">1.44, 1.61</td></tr></tbody></table></table-wrap><p>Leg spination: <abbrev xmlns:xlink="http://www.w3.org/1999/xlink" xlink:title="femur" xlink:type="simple">F</abbrev> I <abbrev xmlns:xlink="http://www.w3.org/1999/xlink" xlink:title="dorsally" xlink:type="simple">d</abbrev> 1, <abbrev xmlns:xlink="http://www.w3.org/1999/xlink" xlink:title="prolaterally" xlink:type="simple">pl</abbrev> 1, <abbrev xmlns:xlink="http://www.w3.org/1999/xlink" xlink:title="femur" xlink:type="simple">F</abbrev> II–IV <abbrev xmlns:xlink="http://www.w3.org/1999/xlink" xlink:title="dorsally" xlink:type="simple">d</abbrev> 1, <abbrev xmlns:xlink="http://www.w3.org/1999/xlink" xlink:title="tibia" xlink:type="simple">Ti</abbrev> III–IV <abbrev xmlns:xlink="http://www.w3.org/1999/xlink" xlink:title="prolaterally" xlink:type="simple">pl</abbrev> 1(<abbrev xmlns:xlink="http://www.w3.org/1999/xlink" xlink:title="apically" xlink:type="simple">ap</abbrev>), <abbrev xmlns:xlink="http://www.w3.org/1999/xlink" xlink:title="metatarsus" xlink:type="simple">Mt</abbrev> III–IV v 1.2.</p><!--PageBreak--><p>Abdomen length 1.55, 1.88, width 0.78, 1.00, ratio 1.88, 1.99.</p><p>Epigyne and vulva as in Figs <xref ref-type="fig" rid="F3">10–11</xref>. Epigynal groove subpyriform, as long as wide, with slightly convex edges; distance between its posterior edge and epigastric furrow being ¼ of groove length. Copulatory openings small (like in most <italic><tp:taxon-name><tp:taxon-name-part taxon-name-part-type="genus">Arboricaria</tp:taxon-name-part></tp:taxon-name></italic> and <italic><tp:taxon-name><tp:taxon-name-part taxon-name-part-type="genus">Micaria</tp:taxon-name-part></tp:taxon-name></italic>), lying at lateral edges of groove in its posterior one-third. Copulatory tubes thin, almost vertical and parallel to each other, about half the length of spermathecae. Spermathecae oblong-oval, parallel to each other, being 2/3–3/4 as long as epigynal groove.</p><fig id="F3" position="float" orientation="portrait"><label>Figures 10–11.</label><caption><p>
          <italic><tp:taxon-name><tp:taxon-name-part taxon-name-part-type="genus">Arboricaria</tp:taxon-name-part> <tp:taxon-name-part taxon-name-part-type="species">zonsteini</tp:taxon-name-part></tp:taxon-name></italic> sp. n., female copulatory organs. <bold>10</bold> epigyne <bold>11</bold> vulva.</p></caption><graphic xmlns:xlink="http://www.w3.org/1999/xlink" xlink:href="zookeys-558-153-g003.jpg" position="float" orientation="portrait" xlink:type="simple" id="oo_75943.jpg"/></fig></tp:treatment-sec><tp:treatment-sec sec-type="Distribution"><title>Distribution.</title><p>Northern Kyrgyzstan and Apsheron Peninsula (Azerbaijan).</p></tp:treatment-sec><tp:treatment-sec><!--Section generated to contain objects referenced in tp:taxon-treatment.--><fig id="F1" position="float" orientation="portrait"><label>Figures 1–5.</label><caption><p>Sternum in <italic><tp:taxon-name><tp:taxon-name-part taxon-name-part-type="genus">Micaria</tp:taxon-name-part></tp:taxon-name></italic> and <italic><tp:taxon-name><tp:taxon-name-part taxon-name-part-type="genus">Arboricaria</tp:taxon-name-part></tp:taxon-name></italic>. <bold>1</bold> <italic><tp:taxon-name><tp:taxon-name-part taxon-name-part-type="genus">Micaria</tp:taxon-name-part> <tp:taxon-name-part taxon-name-part-type="species">formicaria</tp:taxon-name-part></tp:taxon-name></italic>, male <bold>2</bold> <italic><tp:taxon-name><tp:taxon-name-part taxon-name-part-type="genus">Micaria</tp:taxon-name-part> <tp:taxon-name-part taxon-name-part-type="species">fulgens</tp:taxon-name-part></tp:taxon-name></italic>, female <bold>3</bold> <italic><tp:taxon-name><tp:taxon-name-part taxon-name-part-type="genus">Arboricaria</tp:taxon-name-part> <tp:taxon-name-part taxon-name-part-type="species">subopaca</tp:taxon-name-part></tp:taxon-name></italic>, female <bold>4</bold> <italic><tp:taxon-name><tp:taxon-name-part taxon-name-part-type="genus">Arboricaria</tp:taxon-name-part> <tp:taxon-name-part taxon-name-part-type="species">zonsteini</tp:taxon-name-part></tp:taxon-name></italic> sp. n., male <bold>5</bold> <italic><tp:taxon-name><tp:taxon-name-part taxon-name-part-type="genus">Arboricaria</tp:taxon-name-part> <tp:taxon-name-part taxon-name-part-type="species">zonsteini</tp:taxon-name-part></tp:taxon-name></italic> sp. n., female.</p></caption><graphic xmlns:xlink="http://www.w3.org/1999/xlink" xlink:href="zookeys-558-153-g001.jpg" position="float" orientation="portrait" xlink:type="simple" id="oo_75941.jpg"/></fig></tp:treatment-sec></tp:taxon-treatment>
