# Supplementary material for: On the spider genus Arboricaria with the description of a new species (Araneae, Gnaphosidae)
Source: Zookeys. 2016 Feb 2;(558):153–69. doi: 10.3897/zookeys.558.6521 (PMC4768286; doi:10.3897/zookeys.558.6521)
Supplement: XML Treatment for Arboricaria subopaca [file zookeys.558.6521-treatment5.xml]

<!DOCTYPE tp:taxon-treatment
  PUBLIC "-//TaxonX//DTD Taxonomic Treatment Publishing DTD v0 20100105//EN" "tax-treatment-NSO.dtd">
<tp:taxon-treatment xmlns:tp="http://www.plazi.org/taxpub"><tp:treatment-meta><kwd-group><label>Taxon classification</label><kwd><named-content content-type="kingdom">Animalia</named-content></kwd><kwd><named-content content-type="order">Araneae</named-content></kwd><kwd><named-content content-type="family">Gnaphosidae</named-content></kwd></kwd-group><mixed-citation publication-type="journal"><person-group><name><surname>Mikhailov</surname><given-names>Kirill G.</given-names></name></person-group><article-title>On the spider genus <italic><tp:taxon-name><tp:taxon-name-part taxon-name-part-type="genus">Arboricaria</tp:taxon-name-part></tp:taxon-name></italic> with the description of a new species (<tp:taxon-name><tp:taxon-name-part taxon-name-part-type="order">Araneae</tp:taxon-name-part></tp:taxon-name>, <tp:taxon-name><tp:taxon-name-part taxon-name-part-type="family">Gnaphosidae</tp:taxon-name-part></tp:taxon-name>)</article-title><source>Zookeys</source><day>2</day><month>2</month><year>2016</year><volume>2016</volume><issue>558</issue><fpage>153</fpage><lpage>169</lpage><pub-id pub-id-type="doi">10.3897/zookeys.558.6521</pub-id></mixed-citation></tp:treatment-meta><tp:nomenclature><tp:taxon-name>
              <tp:taxon-name-part taxon-name-part-type="genus">Arboricaria</tp:taxon-name-part>
              <tp:taxon-name-part taxon-name-part-type="species">subopaca</tp:taxon-name-part>
            </tp:taxon-name><tp:taxon-authority>(Westring, 1861)</tp:taxon-authority><xref ref-type="fig" rid="F1">Fig. 3</xref><!--PageBreak--><tp:nomenclature-citation-list><tp:nomenclature-citation><tp:taxon-name><tp:taxon-name-part taxon-name-part-type="genus">Micaria</tp:taxon-name-part> <tp:taxon-name-part taxon-name-part-type="species">subopaca</tp:taxon-name-part></tp:taxon-name><comment> Westring, 1861: 336.</comment></tp:nomenclature-citation><tp:nomenclature-citation><tp:taxon-name>= <tp:taxon-name-part taxon-name-part-type="genus">Micaria</tp:taxon-name-part> <tp:taxon-name-part taxon-name-part-type="species">albostriata</tp:taxon-name-part></tp:taxon-name><comment> L. Koch, 1877.</comment></tp:nomenclature-citation><tp:nomenclature-citation><tp:taxon-name>= <tp:taxon-name-part taxon-name-part-type="genus">Micaria</tp:taxon-name-part> <tp:taxon-name-part taxon-name-part-type="species">humilis</tp:taxon-name-part></tp:taxon-name><comment> Kulczyński, 1885.</comment></tp:nomenclature-citation><tp:nomenclature-citation><tp:taxon-name><tp:taxon-name-part taxon-name-part-type="genus">Micaria</tp:taxon-name-part> <tp:taxon-name-part taxon-name-part-type="species">subopaca</tp:taxon-name-part></tp:taxon-name><comment>: <xref ref-type="bibr" rid="B65">Wunderlich 1980</xref>: 290–291, figs 35a–e, 59 (♂♀).</comment></tp:nomenclature-citation></tp:nomenclature-citation-list></tp:nomenclature><tp:treatment-sec sec-type="material"><title>Material.</title><p>1 ♂, 1 ♀ (<named-content xmlns:xlink="http://www.w3.org/1999/xlink" content-type="dwc:institutional_code" xlink:type="simple">ZMMU</named-content> Ta-2119), Russia, Moscow Area, environs of Bolshevo, <named-content xmlns:xlink="http://www.w3.org/1999/xlink" content-type="dwc:verbatimCoordinates" xlink:type="simple">55°56'N, 37°51'E</named-content>, under pine bark, 28.02.1926 (leg. et det. V.I. Pereleshina); 1 ♀ (<named-content xmlns:xlink="http://www.w3.org/1999/xlink" content-type="dwc:institutional_code" xlink:type="simple">ZMMU</named-content>), Belarus, Minsk Area, Myadel Distr., Lake Naroch, ca 54°49-53'N, 26°40-50'E, song thrush nest, 11.07.1967 (leg. A.S. Gembitsky, det. E.M. Zhukovets); 1 ♀ (<named-content xmlns:xlink="http://www.w3.org/1999/xlink" content-type="dwc:institutional_code" xlink:type="simple">ZMMU</named-content>), Belarus, Minsk Area, Soligorsk Distr., Velichkovichi, ca 52°37'N, 27°14-15'E, 12.05.1982 (leg. Yu.M. Zhukovets, det. K.G. Mikhailov).</p></tp:treatment-sec><tp:treatment-sec sec-type="Distribution"><title>Distribution.</title><p>All Europe north to Norway. Russia east to Urals, with scattered records in Transbaikalia and Kamchatka.</p></tp:treatment-sec><tp:treatment-sec sec-type="Russia and adjacent countries"><title>Russia and adjacent countries</title><p>(all as <italic><tp:taxon-name><tp:taxon-name-part taxon-name-part-type="genus">Micaria</tp:taxon-name-part></tp:taxon-name></italic>, exceptions are marked).</p><p>Russia. Karelia (<xref ref-type="bibr" rid="B36">Palmgren 1943</xref>). Leningrad Area (<xref ref-type="bibr" rid="B5">Charitonov 1928</xref>, as <italic><tp:taxon-name><tp:taxon-name-part taxon-name-part-type="genus">Micaria</tp:taxon-name-part> <tp:taxon-name-part taxon-name-part-type="species">albostriata</tp:taxon-name-part></tp:taxon-name></italic>; <xref ref-type="bibr" rid="B34">Oliger 2010</xref>). Moscow Area (<xref ref-type="bibr" rid="B39">Pereleshina 1928</xref>, as <italic><tp:taxon-name><tp:taxon-name-part taxon-name-part-type="genus">Micaria</tp:taxon-name-part> <tp:taxon-name-part taxon-name-part-type="species">albostriata</tp:taxon-name-part></tp:taxon-name></italic>; <xref ref-type="bibr" rid="B30">Mikhailov 1987</xref>). Ryazan Area (<xref ref-type="bibr" rid="B30">Mikhailov 1987</xref>). Kaluga Area (<xref ref-type="bibr" rid="B11">Esyunin et al. 1993</xref>). Lipetsk Area (<xref ref-type="bibr" rid="B37">Panteleeva 1982</xref>, as <italic><tp:taxon-name><tp:taxon-name-part taxon-name-part-type="genus">Micaria</tp:taxon-name-part> <tp:taxon-name-part taxon-name-part-type="species">albostriata</tp:taxon-name-part></tp:taxon-name></italic>). Voronezh Area (<xref ref-type="bibr" rid="B38">Panteleeva 2007</xref>). Belgorod Area (<xref ref-type="bibr" rid="B25">Kulczyński 1913</xref>, as <italic><tp:taxon-name><tp:taxon-name-part taxon-name-part-type="genus">Micaria</tp:taxon-name-part> <tp:taxon-name-part taxon-name-part-type="species">albostriata</tp:taxon-name-part></tp:taxon-name></italic>; <xref ref-type="bibr" rid="B49">Ponomarev and Polchaninova 2006</xref>, as <italic><tp:taxon-name><tp:taxon-name-part taxon-name-part-type="genus">Arboricaria</tp:taxon-name-part></tp:taxon-name></italic>). Ulyanovsk Area (<xref ref-type="bibr" rid="B28">Kuzmin and Alekseenko 2011</xref>). Samara Area (<xref ref-type="bibr" rid="B23">Krasnobaev and Ovtsharenko 1986</xref>; <xref ref-type="bibr" rid="B22">Krasnobaev and Matveev 1993</xref>; <xref ref-type="bibr" rid="B20">Krasnobaev 2004</xref>, <xref ref-type="bibr" rid="B21">2007</xref>). Volgograd Area (<xref ref-type="bibr" rid="B47">Ponomarev and Khnykin 2013</xref>, as <italic><tp:taxon-name><tp:taxon-name-part taxon-name-part-type="genus">Arboricaria</tp:taxon-name-part></tp:taxon-name></italic>). Rostov Area (<xref ref-type="bibr" rid="B46">Ponomarev et al. 2006</xref>; <xref ref-type="bibr" rid="B48">Ponomarev and Lebedeva 2014</xref>, both as <italic><tp:taxon-name><tp:taxon-name-part taxon-name-part-type="genus">Arboricaria</tp:taxon-name-part></tp:taxon-name></italic>). Komi Republic: Pechoro-Ilychskiy Nature Reserve (<xref ref-type="bibr" rid="B19">Kazantsev 2013</xref>, as <italic><tp:taxon-name><tp:taxon-name-part taxon-name-part-type="genus">Arboricaria</tp:taxon-name-part></tp:taxon-name></italic>). Sverdlovsk Area (<xref ref-type="bibr" rid="B60">Tuneva 2007</xref>, as <italic><tp:taxon-name><tp:taxon-name-part taxon-name-part-type="genus">Arboricaria</tp:taxon-name-part></tp:taxon-name></italic>). Perm Area (<xref ref-type="bibr" rid="B9">Esyunin and Efimik 1995</xref>; <xref ref-type="bibr" rid="B60">Tuneva 2007</xref>, as <italic><tp:taxon-name><tp:taxon-name-part taxon-name-part-type="genus">Arboricaria</tp:taxon-name-part></tp:taxon-name></italic>). Chelyabinsk Area (<xref ref-type="bibr" rid="B10">Esyunin and Efimik 1996</xref>; <xref ref-type="bibr" rid="B60">Tuneva 2007</xref>, as <italic><tp:taxon-name><tp:taxon-name-part taxon-name-part-type="genus">Arboricaria</tp:taxon-name-part></tp:taxon-name></italic>). SE part of West Siberia (<xref ref-type="bibr" rid="B54">Romanenko 2007</xref>). Altai Province (<xref ref-type="bibr" rid="B1">Azarkina and Trilikauskas 2013</xref>). Krasnoyarsk Province: Stolby Nature Reserve (<xref ref-type="bibr" rid="B60">Tuneva 2007</xref>, as <italic><tp:taxon-name><tp:taxon-name-part taxon-name-part-type="genus">Arboricaria</tp:taxon-name-part></tp:taxon-name></italic>). Buryatia (<xref ref-type="bibr" rid="B7">Danilov 1993</xref>, <xref ref-type="bibr" rid="B8">2008</xref>). Kamchatka (<xref ref-type="bibr" rid="B24">Kulczyński 1885</xref>, as <italic><tp:taxon-name><tp:taxon-name-part taxon-name-part-type="genus">Micaria</tp:taxon-name-part> <tp:taxon-name-part taxon-name-part-type="species">humilis</tp:taxon-name-part></tp:taxon-name></italic>; 1926, as <italic><tp:taxon-name><tp:taxon-name-part taxon-name-part-type="genus">Micaria</tp:taxon-name-part> <tp:taxon-name-part taxon-name-part-type="species">albostriata</tp:taxon-name-part></tp:taxon-name></italic>).</p><p>Estonia (<xref ref-type="bibr" rid="B61">Vilbaste 1987</xref>).</p><p>Lithuania (<xref ref-type="bibr" rid="B52">Pupiska 1939</xref>, as <italic><tp:taxon-name><tp:taxon-name-part taxon-name-part-type="genus">Micaria</tp:taxon-name-part> <tp:taxon-name-part taxon-name-part-type="species">albostriata</tp:taxon-name-part></tp:taxon-name></italic>; <xref ref-type="bibr" rid="B62">Vilkas 1992</xref>; <xref ref-type="bibr" rid="B2">Biteniekytė and Rėlys 2011</xref>).</p><p>Latvia (<xref ref-type="bibr" rid="B58">Šternbergs 1981</xref>, as <italic><tp:taxon-name><tp:taxon-name-part taxon-name-part-type="genus">Micaria</tp:taxon-name-part> <tp:taxon-name-part taxon-name-part-type="species">albostriata</tp:taxon-name-part></tp:taxon-name></italic>).</p><p>Belarus: Minsk Area (<xref ref-type="bibr" rid="B14">Gembitsky et al. 1985</xref>).</p><p>Ukraine. Chernovtsy Area (<xref ref-type="bibr" rid="B13">Fedoriak and Rudenko 2007</xref>). Chernigov Area (<xref ref-type="bibr" rid="B12">Evtushenko 1992</xref>). Lugansk Area (<xref ref-type="bibr" rid="B43">Polchaninova and Prokopenko 2013</xref>). Donetsk Area (<xref ref-type="bibr" rid="B42">Polchaninova and Prokopenko 2008</xref>). Kherson Area (<xref ref-type="bibr" rid="B59">Talanov and Nazarenko 1989</xref>) [doubtful data; confirmation needed (<xref ref-type="bibr" rid="B43">Polchaninova and Prokopenko 2013</xref>)].</p><p>Moldova (<xref ref-type="bibr" rid="B55">Roşca 1941</xref>, as <italic><tp:taxon-name><tp:taxon-name-part taxon-name-part-type="genus">Micaria</tp:taxon-name-part> <tp:taxon-name-part taxon-name-part-type="species">albostriata</tp:taxon-name-part></tp:taxon-name></italic>).</p><!--PageBreak--></tp:treatment-sec><tp:treatment-sec><!--Section generated to contain objects referenced in tp:taxon-treatment.--><fig id="F1" position="float" orientation="portrait"><label>Figures 1–5.</label><caption><p>Sternum in <italic><tp:taxon-name><tp:taxon-name-part taxon-name-part-type="genus">Micaria</tp:taxon-name-part></tp:taxon-name></italic> and <italic><tp:taxon-name><tp:taxon-name-part taxon-name-part-type="genus">Arboricaria</tp:taxon-name-part></tp:taxon-name></italic>. <bold>1</bold> <italic><tp:taxon-name><tp:taxon-name-part taxon-name-part-type="genus">Micaria</tp:taxon-name-part> <tp:taxon-name-part taxon-name-part-type="species">formicaria</tp:taxon-name-part></tp:taxon-name></italic>, male <bold>2</bold> <italic><tp:taxon-name><tp:taxon-name-part taxon-name-part-type="genus">Micaria</tp:taxon-name-part> <tp:taxon-name-part taxon-name-part-type="species">fulgens</tp:taxon-name-part></tp:taxon-name></italic>, female <bold>3</bold> <italic><tp:taxon-name><tp:taxon-name-part taxon-name-part-type="genus">Arboricaria</tp:taxon-name-part> <tp:taxon-name-part taxon-name-part-type="species">subopaca</tp:taxon-name-part></tp:taxon-name></italic>, female <bold>4</bold> <italic><tp:taxon-name><tp:taxon-name-part taxon-name-part-type="genus">Arboricaria</tp:taxon-name-part> <tp:taxon-name-part taxon-name-part-type="species">zonsteini</tp:taxon-name-part></tp:taxon-name></italic> sp. n., male <bold>5</bold> <italic><tp:taxon-name><tp:taxon-name-part taxon-name-part-type="genus">Arboricaria</tp:taxon-name-part> <tp:taxon-name-part taxon-name-part-type="species">zonsteini</tp:taxon-name-part></tp:taxon-name></italic> sp. n., female.</p></caption><graphic xmlns:xlink="http://www.w3.org/1999/xlink" xlink:href="zookeys-558-153-g001.jpg" position="float" orientation="portrait" xlink:type="simple" id="oo_75941.jpg"/></fig></tp:treatment-sec><ref-list><ref id="B65"><mixed-citation xmlns:xlink="http://www.w3.org/1999/xlink" xlink:type="simple">
          <person-group><name name-style="western"><surname>Wunderlich</surname><given-names>J</given-names></name></person-group> (<year>1980</year>) <article-title>Revision der europäischen Arten der Gattung <italic><tp:taxon-name><tp:taxon-name-part taxon-name-part-type="genus">Micaria</tp:taxon-name-part></tp:taxon-name></italic> Westring 1851, mit Anmerkungen zu den übrigen paläarktischen Arten (<tp:taxon-name><tp:taxon-name-part taxon-name-part-type="class">Arachnida</tp:taxon-name-part></tp:taxon-name>: <tp:taxon-name><tp:taxon-name-part taxon-name-part-type="order">Araneida</tp:taxon-name-part></tp:taxon-name>: <tp:taxon-name><tp:taxon-name-part taxon-name-part-type="family">Gnaphosidae</tp:taxon-name-part></tp:taxon-name>).</article-title> <source>Zoologische Beiträge</source> (<series>Neue Folge</series>) <volume>25</volume> (für 1979) (<issue>2</issue>): <fpage>233</fpage>–<lpage>340</lpage>.</mixed-citation></ref><ref id="B36"><mixed-citation xmlns:xlink="http://www.w3.org/1999/xlink" xlink:type="simple">
          <person-group><name name-style="western"><surname>Palmgren</surname><given-names>P</given-names></name></person-group> (<year>1943</year>) <article-title>Die Spinnenfauna Finnlands. II. <tp:taxon-name><tp:taxon-name-part taxon-name-part-type="family">Pisauridae</tp:taxon-name-part></tp:taxon-name>, <tp:taxon-name><tp:taxon-name-part taxon-name-part-type="family">Oxyopidae</tp:taxon-name-part></tp:taxon-name>, <tp:taxon-name><tp:taxon-name-part taxon-name-part-type="family">Salticidae</tp:taxon-name-part></tp:taxon-name>, <tp:taxon-name><tp:taxon-name-part taxon-name-part-type="family">Clubionidae</tp:taxon-name-part></tp:taxon-name>, <tp:taxon-name><tp:taxon-name-part taxon-name-part-type="family">Anyphaenidae</tp:taxon-name-part></tp:taxon-name>, <tp:taxon-name><tp:taxon-name-part taxon-name-part-type="family">Sparassidae</tp:taxon-name-part></tp:taxon-name>, <tp:taxon-name><tp:taxon-name-part taxon-name-part-type="family">Ctenidae</tp:taxon-name-part></tp:taxon-name>, <tp:taxon-name><tp:taxon-name-part taxon-name-part-type="family">Drassidae</tp:taxon-name-part></tp:taxon-name>.</article-title> <source>Acta Zoologica Fennica</source> <volume>36</volume>: <fpage>1</fpage>–<lpage>112</lpage>.</mixed-citation></ref><ref id="B5"><mixed-citation xmlns:xlink="http://www.w3.org/1999/xlink" xlink:type="simple">
          <person-group><name name-style="western"><surname>Charitonov</surname><given-names>DE</given-names></name></person-group> (<year>1928</year>) <article-title>Materials to the fauna of <tp:taxon-name><tp:taxon-name-part taxon-name-part-type="above-genus">Araneina</tp:taxon-name-part></tp:taxon-name> of the Leningrad Gouvernement.</article-title> <source>Izvestiya Biologicheskogo nauchno-issledovatelskogo instituta pri Permskom universitete</source> <volume>6</volume>(<issue>1</issue>): <fpage>1</fpage>–<lpage>8</lpage>. <comment>[In Russian, with German summary]</comment></mixed-citation></ref><ref id="B34"><mixed-citation xmlns:xlink="http://www.w3.org/1999/xlink" xlink:type="simple">
          <person-group><name name-style="western"><surname>Oliger</surname><given-names>TI</given-names></name></person-group> (<year>2010</year>) <article-title>Spiders of south-eastern Priladozhye.</article-title> <source>Trudy Sankt-Peterburgskogo obshchestva estestvoispytatelei</source>. <publisher-name>Saint-Petersburg</publisher-name>. <series>Ser.4</series>. <volume>89</volume>: <fpage>1</fpage>–<lpage>340</lpage>. <comment>[In Russian]</comment></mixed-citation></ref><ref id="B39"><mixed-citation xmlns:xlink="http://www.w3.org/1999/xlink" xlink:type="simple">
          <person-group><name name-style="western"><surname>Pereleshina</surname><given-names>VI</given-names></name></person-group> (<year>1928</year>) <article-title>Spider fauna of the environs of the Bolshevo Biostation.</article-title> <source>Zapiski biostantsii v Bolsheve</source> (<issue>2</issue>): <fpage>1</fpage>–<lpage>74</lpage>, 1 plate. <comment>[In Russian, with English summary]</comment></mixed-citation></ref><ref id="B30"><mixed-citation xmlns:xlink="http://www.w3.org/1999/xlink" xlink:type="simple">
          <person-group><name name-style="western"><surname>Mikhailov</surname><given-names>KG</given-names></name></person-group> (<year>1987</year>) <article-title>Contribution to the spider fauna of the genus <italic><tp:taxon-name><tp:taxon-name-part taxon-name-part-type="genus">Micaria</tp:taxon-name-part></tp:taxon-name></italic> Westring, 1851 of the USSR. I (<tp:taxon-name><tp:taxon-name-part taxon-name-part-type="order">Aranei</tp:taxon-name-part></tp:taxon-name>, <tp:taxon-name><tp:taxon-name-part taxon-name-part-type="family">Gnaphosidae</tp:taxon-name-part></tp:taxon-name>).</article-title> <source>Spixiana</source> <volume>10</volume>(<issue>3</issue>): <fpage>319</fpage>–<lpage>334</lpage>.</mixed-citation></ref><ref id="B11"><mixed-citation xmlns:xlink="http://www.w3.org/1999/xlink" xlink:type="simple">
          <person-group><name name-style="western"><surname>Esyunin</surname><given-names>SL</given-names></name><name name-style="western"><surname>Golovatch</surname><given-names>SI</given-names></name><name name-style="western"><surname>Penev</surname><given-names>LD</given-names></name></person-group> (<year>1993</year>) <article-title>The fauna and zoogeography of spiders inhabiting oak forests of the East European Plain (<tp:taxon-name><tp:taxon-name-part taxon-name-part-type="class">Arachnida</tp:taxon-name-part></tp:taxon-name>: <tp:taxon-name><tp:taxon-name-part taxon-name-part-type="order">Araneae</tp:taxon-name-part></tp:taxon-name>). Berichte der naturwissenschaftliche-medizinische.</article-title> <source>Verein, Innsbruck</source> <volume>80</volume>: <fpage>175</fpage>–<lpage>249</lpage>.</mixed-citation></ref><ref id="B37"><mixed-citation xmlns:xlink="http://www.w3.org/1999/xlink" xlink:type="simple">
          <person-group><name name-style="western"><surname>Panteleeva</surname><given-names>NY</given-names></name></person-group> (<year>1982</year>) <article-title>To the study of spiders of the “Galichya Gora” Reserve.</article-title> In: <source>Issledovaniya rastitelnogo i zhivotnogo mira zapovednika Galichya Gora</source>. <publisher-name>Voronezh University Publishers</publisher-name>, <publisher-loc>Voronezh</publisher-loc>, <fpage>89</fpage>–<lpage>92</lpage>. <comment>[In Russian]</comment></mixed-citation></ref><ref id="B38"><mixed-citation xmlns:xlink="http://www.w3.org/1999/xlink" xlink:type="simple">
          <person-group><name name-style="western"><surname>Panteleeva</surname><given-names>NY</given-names></name></person-group> (<year>2007</year>) <article-title>To the study of spider fauna of Usmansky Bor.</article-title> <source>Trudy Voronezhskogo gosudarstvennogo zapovednika</source>, <publisher-loc>Voronezh</publisher-loc>, (<issue>25</issue>): <fpage>266</fpage>–<lpage>279</lpage>. <comment>[In Russian]</comment></mixed-citation></ref><ref id="B25"><mixed-citation xmlns:xlink="http://www.w3.org/1999/xlink" xlink:type="simple">
          <person-group><name name-style="western"><surname>Kulczyński</surname><given-names>W</given-names></name></person-group> (<year>1913</year>) <article-title><tp:taxon-name><tp:taxon-name-part taxon-name-part-type="superfamily">Arachnoidea</tp:taxon-name-part></tp:taxon-name>. V. Velitchkovsky.</article-title> In: <source>Faune de district de Walouyki du gouvernement de Woronège (Russie)</source>. <publisher-loc>Cracovie</publisher-loc> (<issue>10</issue>): <fpage>1</fpage>–<lpage>30</lpage>.</mixed-citation></ref><ref id="B49"><mixed-citation xmlns:xlink="http://www.w3.org/1999/xlink" xlink:type="simple">
          <person-group><name name-style="western"><surname>Ponomarev</surname><given-names>AV</given-names></name><name name-style="western"><surname>Polchaninova</surname><given-names>NY</given-names></name></person-group> (<year>2006</year>) <article-title>Materials on the spider (<tp:taxon-name><tp:taxon-name-part taxon-name-part-type="order">Aranei</tp:taxon-name-part></tp:taxon-name>) fauna of Belgorod Area.</article-title> <source>Caucasian Entomological Bulletin</source> <volume>2</volume>(<issue>2</issue>): <fpage>143</fpage>–<lpage>164</lpage>. <comment>[In Russian, with English summary]</comment></mixed-citation></ref><ref id="B28"><mixed-citation xmlns:xlink="http://www.w3.org/1999/xlink" xlink:type="simple">
          <person-group><name name-style="western"><surname>Kuzmin</surname><given-names>EA</given-names></name><name name-style="western"><surname>Alekseenko</surname><given-names>YG</given-names></name></person-group> (<year>2011</year>) <article-title>Additions to the list of spiders (<tp:taxon-name><tp:taxon-name-part taxon-name-part-type="class">Arachnida</tp:taxon-name-part></tp:taxon-name>: <tp:taxon-name><tp:taxon-name-part taxon-name-part-type="order">Aranei</tp:taxon-name-part></tp:taxon-name>) of Ulyanovsk Area.</article-title> In: <person-group><name name-style="western"><surname>Volodina</surname><given-names>YK</given-names></name><etal>et al.</etal></person-group> (<role>Eds</role>) <source>Priroda Simbirskogo Povolzhya</source>. <edition>Vyp.12</edition>. <publisher-loc>Ulyanovsk</publisher-loc>, <fpage>169</fpage>–<lpage>178</lpage>. <comment>[In Russian]</comment></mixed-citation></ref><ref id="B23"><mixed-citation xmlns:xlink="http://www.w3.org/1999/xlink" xlink:type="simple">
          <person-group><name name-style="western"><surname>Krasnobaev</surname><given-names>YP</given-names></name><name name-style="western"><surname>Ovtsharenko</surname><given-names>VI</given-names></name></person-group> (<year>1986</year>) <article-title>To the problem of the spider fauna (<tp:taxon-name><tp:taxon-name-part taxon-name-part-type="order">Aranei</tp:taxon-name-part></tp:taxon-name>) of the Kuybyshev Area.</article-title> In: <source>Ekologicheskie issledovaniya v Srednem Povolzhie</source>. <publisher-name>Kuybyshev University</publisher-name>, <publisher-loc>Kuybyshev</publisher-loc>, <fpage>89</fpage>–<lpage>98</lpage>. <comment>[In Russian]</comment></mixed-citation></ref><ref id="B22"><mixed-citation xmlns:xlink="http://www.w3.org/1999/xlink" xlink:type="simple">
          <person-group><name name-style="western"><surname>Krasnobaev</surname><given-names>YP</given-names></name><name name-style="western"><surname>Matveev</surname><given-names>VA</given-names></name></person-group> (<year>1993</year>) <source>Catalogue of spiders of Middle Povolzhye.</source> <publisher-name>Samarskaya Luka Publ.</publisher-name>, <publisher-loc>Samara</publisher-loc>, <size units="page">74 pp</size>. <comment>[In Russian]</comment></mixed-citation></ref><ref id="B20"><mixed-citation xmlns:xlink="http://www.w3.org/1999/xlink" xlink:type="simple">
          <person-group><name name-style="western"><surname>Krasnobaev</surname><given-names>YP</given-names></name></person-group> (<year>2004</year>) <source>Catalogue of spiders (<tp:taxon-name><tp:taxon-name-part taxon-name-part-type="order">Aranei</tp:taxon-name-part></tp:taxon-name>) of Middle Povolzhye. Zhugulevskiy gosudarstvennyi prirodnyi zapovednik im. I.I.</source> <publisher-name>Sprygina</publisher-name>, <publisher-loc>Samara</publisher-loc>, <size units="page">213 pp</size>. <comment>[In Russian]</comment></mixed-citation></ref><ref id="B21"><mixed-citation xmlns:xlink="http://www.w3.org/1999/xlink" xlink:type="simple">
          <person-group><name name-style="western"><surname>Krasnobaev</surname><given-names>YP</given-names></name></person-group> (<year>2007</year>) <article-title>Class <tp:taxon-name><tp:taxon-name-part taxon-name-part-type="class">Arachnida</tp:taxon-name-part></tp:taxon-name> (Arachnids). Order <tp:taxon-name><tp:taxon-name-part taxon-name-part-type="order">Aranei</tp:taxon-name-part></tp:taxon-name> (Spiders).</article-title> In: <person-group><name name-style="western"><surname>Rosenberg</surname><given-names>GS</given-names></name></person-group> (<role>Ed.</role>) <source>Kadastr bespoznovochnykh zhivotnykh Samarskoi Luki</source>. <publisher-loc>Samara</publisher-loc>, <fpage>79</fpage>–<lpage>93</lpage>. <comment>[In Russian]</comment></mixed-citation></ref><ref id="B47"><mixed-citation xmlns:xlink="http://www.w3.org/1999/xlink" xlink:type="simple">
          <person-group><name name-style="western"><surname>Ponomarev</surname><given-names>AV</given-names></name><name name-style="western"><surname>Khnykin</surname><given-names>AS</given-names></name></person-group> (<year>2013</year>) <article-title>Spiders (<tp:taxon-name><tp:taxon-name-part taxon-name-part-type="order">Aranei</tp:taxon-name-part></tp:taxon-name>) of Volgograd and its environs.</article-title> <source>Yugh Rossii: ekologiya, razvitie</source> (<issue>4</issue>): <fpage>109</fpage>–<lpage>136</lpage>. <comment>[In Russian, with English summary]</comment></mixed-citation></ref><ref id="B46"><mixed-citation xmlns:xlink="http://www.w3.org/1999/xlink" xlink:type="simple">
          <person-group><name name-style="western"><surname>Ponomarev</surname><given-names>AV</given-names></name><name name-style="western"><surname>Khachikov</surname><given-names>EA</given-names></name><name name-style="western"><surname>Tsvetkov</surname><given-names>AS</given-names></name></person-group> (<year>2006</year>) [<trans-title xml:lang="en">Additional data of the spider (<tp:taxon-name><tp:taxon-name-part taxon-name-part-type="order">Aranei</tp:taxon-name-part></tp:taxon-name>) fauna of the territory of M.A. Sholokhov Museum-Reserve</trans-title>]. In: <source>“Muzie-zapovednik: ekologiya i kultura”. Materaily Vtoroi nauchno-prakticheskoi konferentsii (stanitsa Veshenskaya, 13–16 sent. 2006 g.)</source>. <publisher-loc>Veshenskaya</publisher-loc>, <fpage>244</fpage>–<lpage>245</lpage>. <comment>[In Russian]</comment></mixed-citation></ref><ref id="B48"><mixed-citation xmlns:xlink="http://www.w3.org/1999/xlink" xlink:type="simple">
          <person-group><name name-style="western"><surname>Ponomarev</surname><given-names>AV</given-names></name><name name-style="western"><surname>Lebedeva</surname><given-names>NV</given-names></name></person-group> (<year>2014</year>) <article-title>Spiders (<tp:taxon-name><tp:taxon-name-part taxon-name-part-type="order">Aranei</tp:taxon-name-part></tp:taxon-name>) and some of their coenotic connection in gully forests of the Lower Don River</article-title> // <source>Aridnye Ekosystemy</source> <volume>20</volume>(<issue>2/59</issue>): <fpage>75</fpage>–<lpage>87</lpage>. <comment>[In Russian, with English summary]</comment> <comment>[English translation in: Arid Ecosystems, 2014, 4 (2): 107–118.]</comment></mixed-citation></ref><ref id="B19"><mixed-citation xmlns:xlink="http://www.w3.org/1999/xlink" xlink:type="simple">
          <person-group><name name-style="western"><surname>Kazantsev</surname><given-names>DV</given-names></name></person-group> (<year>2013</year>) <article-title>Classification of groupings of herpetobiont spiders (<tp:taxon-name><tp:taxon-name-part taxon-name-part-type="order">Aranei</tp:taxon-name-part></tp:taxon-name>) in plain and piedmont landscape regions of Pechoro-Ilychskiy Reserve.</article-title> In: <conf-name>Problemy izucheniya i okrany zhivotnogo mira na Severe. Vtoraya Vserossiyskaya konferentsiya s mezhdunarodnym uchastiem</conf-name>. <source>Materialy dokladov</source>. <conf-date>8–12 apr. 2013 g.</conf-date> <conf-loc>Syktyvkar, Respublika Komi, Rossiya</conf-loc>. <publisher-loc>Syktyvkar</publisher-loc>, <fpage>93</fpage>–<lpage>95</lpage>. <comment>[In Russian]</comment></mixed-citation></ref><ref id="B60"><mixed-citation xmlns:xlink="http://www.w3.org/1999/xlink" xlink:type="simple">
          <person-group><name name-style="western"><surname>Tuneva</surname><given-names>TK</given-names></name></person-group> (<year>2007</year>) <article-title>Review of the family <tp:taxon-name><tp:taxon-name-part taxon-name-part-type="family">Gnaphosidae</tp:taxon-name-part></tp:taxon-name> in the Ural fauna (<tp:taxon-name><tp:taxon-name-part taxon-name-part-type="order">Aranei</tp:taxon-name-part></tp:taxon-name>). 5. Genera <italic><tp:taxon-name><tp:taxon-name-part taxon-name-part-type="genus">Micaria</tp:taxon-name-part></tp:taxon-name></italic> Westring, 1851 and <italic><tp:taxon-name><tp:taxon-name-part taxon-name-part-type="genus">Arboricaria</tp:taxon-name-part></tp:taxon-name></italic> Bosmans, 2000.</article-title> <source><tp:taxon-name><tp:taxon-name-part taxon-name-part-type="phylum">Arthropoda</tp:taxon-name-part></tp:taxon-name> Selecta</source> <volume>15</volume> (for 2006) (<issue>3</issue>): <fpage>229</fpage>–<lpage>250</lpage>.</mixed-citation></ref><ref id="B9"><mixed-citation xmlns:xlink="http://www.w3.org/1999/xlink" xlink:type="simple">
          <person-group><name name-style="western"><surname>Esyunin</surname><given-names>SL</given-names></name><name name-style="western"><surname>Efimik</surname><given-names>VE</given-names></name></person-group> (<year>1995</year>) <article-title>Remarks on the Ural spider fauna, 4. New records of spider species (excluding <tp:taxon-name><tp:taxon-name-part taxon-name-part-type="family">Linyphiidae</tp:taxon-name-part></tp:taxon-name>) from the Urals (<tp:taxon-name><tp:taxon-name-part taxon-name-part-type="class">Arachnida</tp:taxon-name-part></tp:taxon-name> <tp:taxon-name><tp:taxon-name-part taxon-name-part-type="order">Aranei</tp:taxon-name-part></tp:taxon-name>).</article-title> <source><tp:taxon-name><tp:taxon-name-part taxon-name-part-type="phylum">Arthropoda</tp:taxon-name-part></tp:taxon-name> Selecta</source> <volume>4</volume>(<issue>1</issue>): <fpage>71</fpage>–<lpage>91</lpage>.</mixed-citation></ref><ref id="B10"><mixed-citation xmlns:xlink="http://www.w3.org/1999/xlink" xlink:type="simple">
          <person-group><name name-style="western"><surname>Esyunin</surname><given-names>SL</given-names></name><name name-style="western"><surname>Efimik</surname><given-names>VE</given-names></name></person-group> (<year>1996</year>) <source>Catalogue of the spiders (<tp:taxon-name><tp:taxon-name-part taxon-name-part-type="class">Arachnida</tp:taxon-name-part></tp:taxon-name>, <tp:taxon-name><tp:taxon-name-part taxon-name-part-type="order">Aranei</tp:taxon-name-part></tp:taxon-name>) of the Urals. KMK Sci.</source> <publisher-name>Press Ltd.</publisher-name>, <publisher-loc>Moscow</publisher-loc>, <size units="page">229 pp</size>.</mixed-citation></ref><ref id="B54"><mixed-citation xmlns:xlink="http://www.w3.org/1999/xlink" xlink:type="simple">
          <person-group><name name-style="western"><surname>Romanenko</surname><given-names>VN</given-names></name></person-group> (<year>2007</year>) <article-title>Fauna of spiders (<tp:taxon-name><tp:taxon-name-part taxon-name-part-type="class">Arachnida</tp:taxon-name-part></tp:taxon-name>, <tp:taxon-name><tp:taxon-name-part taxon-name-part-type="order">Aranei</tp:taxon-name-part></tp:taxon-name>) of natural biocenoses in southern taiga of West Siberia.</article-title> <source>Proceedings of the Russian Entomological Society</source> <volume>78</volume>(<issue>1</issue>): <fpage>107</fpage>–<lpage>116</lpage>. <comment>[In Russian, with English summary]</comment></mixed-citation></ref><ref id="B1"><mixed-citation xmlns:xlink="http://www.w3.org/1999/xlink" xlink:type="simple">
          <person-group><name name-style="western"><surname>Azarkina</surname><given-names>GN</given-names></name><name name-style="western"><surname>Trilikauskas</surname><given-names>LA</given-names></name></person-group> (<year>2013</year>) <article-title>Spider fauna (<tp:taxon-name><tp:taxon-name-part taxon-name-part-type="order">Aranei</tp:taxon-name-part></tp:taxon-name>) of the Russian Altai, part II: families <tp:taxon-name><tp:taxon-name-part taxon-name-part-type="family">Gnaphosidae</tp:taxon-name-part></tp:taxon-name>, <tp:taxon-name><tp:taxon-name-part taxon-name-part-type="family">Hahniidae</tp:taxon-name-part></tp:taxon-name>, <tp:taxon-name><tp:taxon-name-part taxon-name-part-type="family">Linyphiidae</tp:taxon-name-part></tp:taxon-name>, <tp:taxon-name><tp:taxon-name-part taxon-name-part-type="family">Liocranidae</tp:taxon-name-part></tp:taxon-name> and <tp:taxon-name><tp:taxon-name-part taxon-name-part-type="family">Lycosidae</tp:taxon-name-part></tp:taxon-name>.</article-title> <source>Euroasian Entomological Journal</source> <volume>12</volume>(<issue>1</issue>): <fpage>51</fpage>–<lpage>67</lpage>.</mixed-citation></ref><ref id="B7"><mixed-citation xmlns:xlink="http://www.w3.org/1999/xlink" xlink:type="simple">
          <person-group><name name-style="western"><surname>Danilov</surname><given-names>SN</given-names></name></person-group> (<year>1993</year>) <article-title>Spiders of the genus <italic><tp:taxon-name><tp:taxon-name-part taxon-name-part-type="genus">Micaria</tp:taxon-name-part></tp:taxon-name></italic> (<tp:taxon-name><tp:taxon-name-part taxon-name-part-type="order">Araneae</tp:taxon-name-part></tp:taxon-name>, <tp:taxon-name><tp:taxon-name-part taxon-name-part-type="family">Gnaphosidae</tp:taxon-name-part></tp:taxon-name>) from Siberia.</article-title> <source>Annalen des Naturhistorischen Museum in Wien</source> <volume>94/95B</volume>: <fpage>427</fpage>–<lpage>431</lpage>.</mixed-citation></ref><ref id="B8"><mixed-citation xmlns:xlink="http://www.w3.org/1999/xlink" xlink:type="simple">
          <person-group><name name-style="western"><surname>Danilov</surname><given-names>SN</given-names></name></person-group> (<year>2008</year>) <source>Catalogue of spiders (<tp:taxon-name><tp:taxon-name-part taxon-name-part-type="class">Arachnida</tp:taxon-name-part></tp:taxon-name>, <tp:taxon-name><tp:taxon-name-part taxon-name-part-type="order">Aranei</tp:taxon-name-part></tp:taxon-name>) of Transbaikalia.</source> <publisher-name>Buryatskiy Nauchnyi Tsentr Sibirskogo otdeleniya, RAN Publ.</publisher-name>, <publisher-loc>Ulan-Ude</publisher-loc>, <size units="page">108 pp</size>. <comment>[In Russian]</comment></mixed-citation></ref><ref id="B24"><mixed-citation xmlns:xlink="http://www.w3.org/1999/xlink" xlink:type="simple">
          <person-group><name name-style="western"><surname>Kulczyński</surname><given-names>W</given-names></name></person-group> (<year>1885</year>) <article-title><tp:taxon-name><tp:taxon-name-part taxon-name-part-type="order">Araneae</tp:taxon-name-part></tp:taxon-name> in Camtschadalia a Dre B. Dybowski collectae.</article-title> <source>Pamietnik Akademji umiejetnosci w Kraków, wydzial matematyczno-przyrodnyczy</source> <volume>11</volume>: <page-range>[1]–[60]</page-range>, <page-range>[1]–[6]</page-range>, Tab.IX–XI.</mixed-citation></ref><ref id="B61"><mixed-citation xmlns:xlink="http://www.w3.org/1999/xlink" xlink:type="simple">
          <person-group><name name-style="western"><surname>Vilbaste</surname><given-names>A</given-names></name></person-group> (<year>1987</year>) <source>Eesti ämblikud (<tp:taxon-name><tp:taxon-name-part taxon-name-part-type="order">Aranei</tp:taxon-name-part></tp:taxon-name>) Annoteeritud nimestik</source> [<trans-source xml:lang="en">Estonian spiders. An annotated checklist</trans-source>]. <publisher-name>Valgus</publisher-name>, <publisher-loc>Tallinn</publisher-loc>, <size units="page">178 pp</size>. <comment>[In Estonian, with Russian and English summaries]</comment></mixed-citation></ref><ref id="B52"><mixed-citation xmlns:xlink="http://www.w3.org/1999/xlink" xlink:type="simple">
          <person-group><name name-style="western"><surname>Pupiska</surname><given-names>F</given-names></name></person-group> (<year>1939</year>) <article-title><tp:taxon-name><tp:taxon-name-part taxon-name-part-type="family">Clubionidae</tp:taxon-name-part></tp:taxon-name>, <tp:taxon-name><tp:taxon-name-part taxon-name-part-type="family">Drassidae</tp:taxon-name-part></tp:taxon-name> i <tp:taxon-name><tp:taxon-name-part taxon-name-part-type="family">Dysderidae</tp:taxon-name-part></tp:taxon-name> (Arachn.) okolic Wilna.</article-title> <source>Prace Towarzystwa przyjaciól nauk w Wilnie</source> <volume>13</volume>(<issue>45</issue>): <fpage>1</fpage>–<lpage>33</lpage>.</mixed-citation></ref><ref id="B62"><mixed-citation xmlns:xlink="http://www.w3.org/1999/xlink" xlink:type="simple">
          <person-group><name name-style="western"><surname>Vilkas</surname><given-names>A</given-names></name></person-group> (<year>1992</year>) <source>The check-list of spiders (<tp:taxon-name><tp:taxon-name-part taxon-name-part-type="class">Arachnida</tp:taxon-name-part></tp:taxon-name>, <tp:taxon-name><tp:taxon-name-part taxon-name-part-type="order">Araneae</tp:taxon-name-part></tp:taxon-name>) of Lithuania. In: New and rare for Lithuania insect species. Records and descriptions of 1992. Inst.</source> <publisher-name>of Ecology</publisher-name>, <publisher-loc>Vilnius</publisher-loc>, <size units="page">112 pp</size>.</mixed-citation></ref><ref id="B2"><mixed-citation xmlns:xlink="http://www.w3.org/1999/xlink" xlink:type="simple">
          <person-group><name name-style="western"><surname>Biteniekytė</surname><given-names>M</given-names></name><name name-style="western"><surname>Rėlys</surname><given-names>V</given-names></name></person-group> (<year>2011</year>) <article-title>The checklist of Lithuanian spiders (<tp:taxon-name><tp:taxon-name-part taxon-name-part-type="class">Arachnida</tp:taxon-name-part></tp:taxon-name>: <tp:taxon-name><tp:taxon-name-part taxon-name-part-type="order">Araneae</tp:taxon-name-part></tp:taxon-name>).</article-title> <source>Biologija</source> <volume>57</volume>(<issue>4</issue>): <fpage>148</fpage>–<lpage>158</lpage>. doi: <ext-link xlink:type="simple" ext-link-type="doi" xlink:href="10.6001/biologija.v57i4.1926">10.6001/biologija.v57i4.1926</ext-link></mixed-citation></ref><ref id="B58"><mixed-citation xmlns:xlink="http://www.w3.org/1999/xlink" xlink:type="simple">
          <person-group><name name-style="western"><surname>Šternbergs</surname><given-names>MT</given-names></name></person-group> (<year>1981</year>) <article-title>Materiāli par Latvijas zirnekļu faunu. V. Dzimta <tp:taxon-name><tp:taxon-name-part taxon-name-part-type="family">Clubionidae</tp:taxon-name-part></tp:taxon-name></article-title> [<trans-title xml:lang="en">Materials on the spider fauna of Latvia. V. Family <tp:taxon-name><tp:taxon-name-part taxon-name-part-type="family">Clubionidae</tp:taxon-name-part></tp:taxon-name></trans-title>]. <source>Latvijas Entomologs</source>. <publisher-name>Zinatne</publisher-name>, <publisher-loc>Riga</publisher-loc>, <volume>24</volume>: <fpage>56</fpage>–<lpage>59</lpage>. <comment>[In Latvian, with English summary]</comment></mixed-citation></ref><ref id="B14"><mixed-citation xmlns:xlink="http://www.w3.org/1999/xlink" xlink:type="simple">
          <person-group><name name-style="western"><surname>Gembitsky</surname><given-names>AS</given-names></name><name name-style="western"><surname>Efremova</surname><given-names>GA</given-names></name><name name-style="western"><surname>Zhukovets</surname><given-names>EM</given-names></name></person-group> (<year>1985</year>) <article-title>Spiders (<tp:taxon-name><tp:taxon-name-part taxon-name-part-type="order">Aranei</tp:taxon-name-part></tp:taxon-name>) from the bird nests in Byelorussia.</article-title> <source>Vestsi AN ByalSSR</source>. <series>Ser. Biyal. nauk</series> (<issue>1</issue>): <fpage>81</fpage>–<lpage>87</lpage>. <comment>[In Byelorussian, with Russian and English summaries]</comment></mixed-citation></ref><ref id="B13"><mixed-citation xmlns:xlink="http://www.w3.org/1999/xlink" xlink:type="simple">
          <person-group><name name-style="western"><surname>Fedoryak</surname><given-names>MM</given-names></name><name name-style="western"><surname>Rudenko</surname><given-names>SS</given-names></name></person-group> (<year>2007</year>) <article-title>Communities of spiders (<tp:taxon-name><tp:taxon-name-part taxon-name-part-type="order">Aranei</tp:taxon-name-part></tp:taxon-name>) of Chernivtsi City Horse Chestnuts.</article-title> In: <source>Materials of III All-Polish Young Science Conference “ Young scientists – to agricultural practice” (24-26 April 2007, University of Rzeszow)</source>. <publisher-name>Rzeszowski Universytet</publisher-name>, <publisher-loc>Rzeszow</publisher-loc>, <fpage>119</fpage>–<lpage>123</lpage>.</mixed-citation></ref><ref id="B12"><mixed-citation xmlns:xlink="http://www.w3.org/1999/xlink" xlink:type="simple">
          <person-group><name name-style="western"><surname>Evtushenko</surname><given-names>KV</given-names></name></person-group> (<year>1992</year>) <article-title>Ecofaunistical studies of spiders of the Chernigovskoe Polesye. In: Fauna i ekologiya paukov, skorpionov i lozhnoskorpionov SSSR.</article-title> <source>Trudy Zoologicheskogo Instituta AN SSSR</source>, <publisher-loc>Leningrad</publisher-loc>, <volume>226</volume> (for 1990): <fpage>113</fpage>–<lpage>115</lpage>. <comment>[In Russian]</comment></mixed-citation></ref><ref id="B43"><mixed-citation xmlns:xlink="http://www.w3.org/1999/xlink" xlink:type="simple">
          <person-group><name name-style="western"><surname>Polchaninova</surname><given-names>NY</given-names></name><name name-style="western"><surname>Prokopenko</surname><given-names>EV</given-names></name></person-group> (<year>2013</year>) <article-title>Catalogue of the spiders (<tp:taxon-name><tp:taxon-name-part taxon-name-part-type="class">Arachnida</tp:taxon-name-part></tp:taxon-name>, <tp:taxon-name><tp:taxon-name-part taxon-name-part-type="order">Aranei</tp:taxon-name-part></tp:taxon-name>) of Left-Bank Ukraine.</article-title> <source><tp:taxon-name><tp:taxon-name-part taxon-name-part-type="phylum">Arthropoda</tp:taxon-name-part></tp:taxon-name> Selecta</source>, <supplement>Suppl. No. 2</supplement>, <size units="page">268 pp</size>.</mixed-citation></ref><ref id="B42"><mixed-citation xmlns:xlink="http://www.w3.org/1999/xlink" xlink:type="simple">
          <person-group><name name-style="western"><surname>Polchaninova</surname><given-names>NY</given-names></name><name name-style="western"><surname>Prokopenko</surname><given-names>EV</given-names></name></person-group> (<year>2008</year>) <article-title>A checklist of the spider fauna (<tp:taxon-name><tp:taxon-name-part taxon-name-part-type="order">Araneae</tp:taxon-name-part></tp:taxon-name>) of the “Svyati Gory” National Natural Park (Ukraine, Donetsk Region).</article-title> <source><tp:taxon-name><tp:taxon-name-part taxon-name-part-type="phylum">Arthropoda</tp:taxon-name-part></tp:taxon-name> Selecta</source> <volume>16</volume> (for 2007) (<issue>3</issue>): <fpage>177</fpage>–<lpage>189</lpage>.</mixed-citation></ref><ref id="B59"><mixed-citation xmlns:xlink="http://www.w3.org/1999/xlink" xlink:type="simple">
          <person-group><name name-style="western"><surname>Talanov</surname><given-names>VP</given-names></name><name name-style="western"><surname>Nazarenko</surname><given-names>SV</given-names></name></person-group> (<year>1989</year>) <source>To the spider fauna of the Lower Dnieper. In: Vsesoyuznoe soveshchanie po probleme kadastra i ucheta zhivotnogo mira. Tezisy dokladov. Chast 4. Opyt kadastrovoi kharakteristiki, materialy k kadastru po bespozvonochnym zhivotnym</source>. <publisher-name>Bashkirskoe knizhnoe izdatelstvo</publisher-name>, <publisher-loc>Ufa</publisher-loc>, <fpage>262</fpage>–<lpage>264</lpage>. <comment>[In Russian]</comment></mixed-citation></ref><ref id="B55"><mixed-citation xmlns:xlink="http://www.w3.org/1999/xlink" xlink:type="simple">
          <person-group><name name-style="western"><surname>Roşca</surname><given-names>A</given-names></name></person-group> (<year>1941</year>) <article-title>Araignées de Bessarabie. Analele Academiei Române.</article-title> <source>Memoriile Secţiunii ştiinţifice</source>. <series>Ser. 3</series>. <volume>15</volume> (for 1939–1940): <fpage>389</fpage>–<lpage>406</lpage>.</mixed-citation></ref></ref-list></tp:taxon-treatment>
