# Supplementary material for: On the spider genus Arboricaria with the description of a new species (Araneae, Gnaphosidae)
Source: Zookeys. 2016 Feb 2;(558):153–69. doi: 10.3897/zookeys.558.6521 (PMC4768286; doi:10.3897/zookeys.558.6521)
Supplement: XML Treatment for Arboricaria sociabilis [file zookeys.558.6521-treatment6.xml]

<!DOCTYPE tp:taxon-treatment
  PUBLIC "-//TaxonX//DTD Taxonomic Treatment Publishing DTD v0 20100105//EN" "tax-treatment-NSO.dtd">
<tp:taxon-treatment xmlns:tp="http://www.plazi.org/taxpub"><tp:treatment-meta><kwd-group><label>Taxon classification</label><kwd><named-content content-type="kingdom">Animalia</named-content></kwd><kwd><named-content content-type="order">Araneae</named-content></kwd><kwd><named-content content-type="family">Gnaphosidae</named-content></kwd></kwd-group><mixed-citation publication-type="journal"><person-group><name><surname>Mikhailov</surname><given-names>Kirill G.</given-names></name></person-group><article-title>On the spider genus <italic><tp:taxon-name><tp:taxon-name-part taxon-name-part-type="genus">Arboricaria</tp:taxon-name-part></tp:taxon-name></italic> with the description of a new species (<tp:taxon-name><tp:taxon-name-part taxon-name-part-type="order">Araneae</tp:taxon-name-part></tp:taxon-name>, <tp:taxon-name><tp:taxon-name-part taxon-name-part-type="family">Gnaphosidae</tp:taxon-name-part></tp:taxon-name>)</article-title><source>Zookeys</source><day>2</day><month>2</month><year>2016</year><volume>2016</volume><issue>558</issue><fpage>153</fpage><lpage>169</lpage><pub-id pub-id-type="doi">10.3897/zookeys.558.6521</pub-id></mixed-citation></tp:treatment-meta><tp:nomenclature><tp:taxon-name>
              <tp:taxon-name-part taxon-name-part-type="genus">Arboricaria</tp:taxon-name-part>
              <tp:taxon-name-part taxon-name-part-type="species">sociabilis</tp:taxon-name-part>
            </tp:taxon-name><tp:taxon-authority>Kulczyński, 1897</tp:taxon-authority><xref ref-type="fig" rid="F4">Figs 12–16</xref><xref ref-type="fig" rid="F5">, 17–20</xref><tp:nomenclature-citation-list><tp:nomenclature-citation><tp:taxon-name><tp:taxon-name-part taxon-name-part-type="genus">Micaria</tp:taxon-name-part> <tp:taxon-name-part taxon-name-part-type="species">sociabilis</tp:taxon-name-part></tp:taxon-name><comment> Kulczyński in Chyzer &amp; Kulczyński, 1897: 254 &amp; 255 (key), 258–259, Tab.X., figs 21 (♀) 25a–b (♂).</comment></tp:nomenclature-citation><tp:nomenclature-citation><tp:taxon-name><tp:taxon-name-part taxon-name-part-type="genus">Micaria</tp:taxon-name-part> <tp:taxon-name-part taxon-name-part-type="species">canestrinii</tp:taxon-name-part></tp:taxon-name><comment> Roewer, 1951: 447 (replacement name for <italic><tp:taxon-name><tp:taxon-name-part taxon-name-part-type="genus">Micaria</tp:taxon-name-part> <tp:taxon-name-part taxon-name-part-type="species">aurata</tp:taxon-name-part></tp:taxon-name></italic> Canestrini, 1868, praeocc.).</comment></tp:nomenclature-citation><tp:nomenclature-citation><tp:taxon-name><tp:taxon-name-part taxon-name-part-type="genus">Micaria</tp:taxon-name-part> <tp:taxon-name-part taxon-name-part-type="species">sociabilis</tp:taxon-name-part></tp:taxon-name><comment>: <xref ref-type="bibr" rid="B65">Wunderlich 1980</xref>: 291–292, figs 36a–b (♂, doubtful, see note in the text below, incorrect drawings), 60a (♀).</comment></tp:nomenclature-citation><tp:nomenclature-citation><tp:taxon-name><tp:taxon-name-part taxon-name-part-type="genus">Arboricaria</tp:taxon-name-part> <tp:taxon-name-part taxon-name-part-type="species">koeni</tp:taxon-name-part></tp:taxon-name><comment> Bosmans in Bosmans &amp; Blick, 2000: 465, figs 32–35 (♂♀), <bold>syn. n.</bold></comment></tp:nomenclature-citation><tp:nomenclature-citation><tp:taxon-name><tp:taxon-name-part taxon-name-part-type="genus">Micaria</tp:taxon-name-part> <tp:taxon-name-part taxon-name-part-type="species">sociabilis</tp:taxon-name-part></tp:taxon-name><comment>: <xref ref-type="bibr" rid="B40">Pfliegler 2014</xref>: 145 (record), figs 3e, 4c (♂♀).</comment></tp:nomenclature-citation><tp:nomenclature-citation><tp:taxon-name><tp:taxon-name-part taxon-name-part-type="genus">Micaria</tp:taxon-name-part> <tp:taxon-name-part taxon-name-part-type="species">sociabilis</tp:taxon-name-part></tp:taxon-name><comment>: <xref ref-type="bibr" rid="B57">Sentenská et al. 2015</xref>: figs 4, 6 (♂♀).</comment></tp:nomenclature-citation><tp:nomenclature-citation><tp:taxon-name>Not<tp:taxon-name-part taxon-name-part-type="genus">Micaria</tp:taxon-name-part> <tp:taxon-name-part taxon-name-part-type="species">sociabilis</tp:taxon-name-part></tp:taxon-name><comment>: <xref ref-type="bibr" rid="B65">Wunderlich 1980</xref>: figs 60b–c (♀, = <italic><tp:taxon-name><tp:taxon-name-part taxon-name-part-type="genus">Arboricaria</tp:taxon-name-part> <tp:taxon-name-part taxon-name-part-type="species">brignolii</tp:taxon-name-part></tp:taxon-name></italic>, see below).</comment></tp:nomenclature-citation></tp:nomenclature-citation-list></tp:nomenclature><tp:treatment-sec sec-type="material"><title>Material.</title><p>1 ♂ (<named-content xmlns:xlink="http://www.w3.org/1999/xlink" content-type="dwc:institutional_code" xlink:type="simple">IRSNB</named-content>, holotype of <italic><tp:taxon-name><tp:taxon-name-part taxon-name-part-type="genus">Arboricaria</tp:taxon-name-part> <tp:taxon-name-part taxon-name-part-type="species">koeni</tp:taxon-name-part></tp:taxon-name></italic>), Greece, Kreta, Chania, [in bark], 22.V.1994 (leg. Koen van Keer); 1 ♂ (<named-content xmlns:xlink="http://www.w3.org/1999/xlink" content-type="dwc:institutional_code" xlink:type="simple">IRSNB</named-content>, paratype of <italic><tp:taxon-name><tp:taxon-name-part taxon-name-part-type="genus">Arboricaria</tp:taxon-name-part> <tp:taxon-name-part taxon-name-part-type="species">koeni</tp:taxon-name-part></tp:taxon-name></italic>, left palp missing), Kreta, Chania, 22-5-1994; 1 ♂ (<named-content xmlns:xlink="http://www.w3.org/1999/xlink" content-type="dwc:institutional_code" xlink:type="simple">ZMMU</named-content>; left palp and leg I only), Russia, Rostov-on-Don, <named-content xmlns:xlink="http://www.w3.org/1999/xlink" content-type="dwc:verbatimCoordinates" xlink:type="simple">47°13'33"N, 39°41'59"E</named-content>, window of living flat, 8.06.1978 (leg. et det. A.V. Ponomarev).</p></tp:treatment-sec><tp:treatment-sec sec-type="Taxonomic remarks"><title>Taxonomic remarks.</title><p>Originally, the male was matched with the female with some doubts (<xref ref-type="bibr" rid="B6">Chyzer and Kulczyński 1897</xref>), because they were taken from different, but not extremely distant localities of the former Austro-Hungarian Empire. Syntypes (1 ♂, 1 ♀, “Ungarn” = “Hungary”) are listed by <xref ref-type="bibr" rid="B65">Wunderlich (1980)</xref>, but he only redescribed the female. Comparing the epigynes of <italic><tp:taxon-name><tp:taxon-name-part taxon-name-part-type="genus">Arboricaria</tp:taxon-name-part> <tp:taxon-name-part taxon-name-part-type="species">sociabilis</tp:taxon-name-part></tp:taxon-name></italic> and <italic><tp:taxon-name><tp:taxon-name-part taxon-name-part-type="genus">Arboricaria</tp:taxon-name-part> <tp:taxon-name-part taxon-name-part-type="species">koeni</tp:taxon-name-part></tp:taxon-name></italic> shows no essential difference between them; therefore, these names are to be synonymized. The position of the copulatory openings is a little variable; in the type of <italic><tp:taxon-name><tp:taxon-name-part taxon-name-part-type="genus">Arboricaria</tp:taxon-name-part> <tp:taxon-name-part taxon-name-part-type="species">sociabilis</tp:taxon-name-part></tp:taxon-name></italic>, they are closer to the middle part of the epigynal groove, in the <italic><tp:taxon-name><tp:taxon-name-part taxon-name-part-type="genus">Arboricaria</tp:taxon-name-part> <tp:taxon-name-part taxon-name-part-type="species">koeni</tp:taxon-name-part></tp:taxon-name></italic> type and the <italic><tp:taxon-name><tp:taxon-name-part taxon-name-part-type="genus">Arboricaria</tp:taxon-name-part> <tp:taxon-name-part taxon-name-part-type="species">sociabilis</tp:taxon-name-part></tp:taxon-name></italic> material as depicted by <xref ref-type="bibr" rid="B40">Pfliegler (2014)</xref> closer to the posterior one-third.</p><p>A male syntype of <italic><tp:taxon-name><tp:taxon-name-part taxon-name-part-type="genus">Micaria</tp:taxon-name-part> <tp:taxon-name-part taxon-name-part-type="species">sociabilis</tp:taxon-name-part></tp:taxon-name></italic> from Mukachevo is currently kept in the Zoological Museum in Warsaw, Poland, but both palps are missing (W. Wawer, pers. comm.). The tibial apophysis as redrawn by <xref ref-type="bibr" rid="B65">Wunderlich (1980</xref>: Fig. 36a, see also Fig. <xref ref-type="fig" rid="F4">14</xref>) from the original description (<xref ref-type="bibr" rid="B6">Chyzer and Kulczyński 1897</xref>: tab. X, fig. 25b, see also Fig. <xref ref-type="fig" rid="F4">12</xref>) is certainly incorrect. No deep bifurcation is visible in the original figure. <xref ref-type="bibr" rid="B29">Miller (1971)</xref> in his key to Czechoslovak spiders, pointed out: “Tibial apophysis apically [sic! – <italic>KM</italic>] forked with 2 teeth, lower tooth narrower and more pointed; it is laterally slightly bent, ventrally rounded outside and bent forward and it has the same width” (translated from Czech by A. Šestaková). Miller’s specimen of <italic><tp:taxon-name><tp:taxon-name-part taxon-name-part-type="genus">Micaria</tp:taxon-name-part> <tp:taxon-name-part taxon-name-part-type="species">sociabilis</tp:taxon-name-part></tp:taxon-name></italic> was never depicted and is currently missing among the other <italic><tp:taxon-name><tp:taxon-name-part taxon-name-part-type="genus">Micaria</tp:taxon-name-part></tp:taxon-name></italic> samples kept in the National Museum in Prague, Czech Republic (<xref ref-type="bibr" rid="B27">Kůrka 1994</xref>).</p><fig id="F4" position="float" orientation="portrait"><label>Figures 12–16.</label><caption><p>
          <italic><tp:taxon-name><tp:taxon-name-part taxon-name-part-type="genus">Arboricaria</tp:taxon-name-part> <tp:taxon-name-part taxon-name-part-type="species">sociabilis</tp:taxon-name-part></tp:taxon-name></italic>, male palp, from different sources. <bold>12</bold>, <bold>13</bold> original drawings by <xref ref-type="bibr" rid="B6">Chyzer and Kulczynski (1897)</xref> <bold>14</bold> “improved” drawing by <xref ref-type="bibr" rid="B65">Wunderlich (1980)</xref> <bold>15</bold> original photo from <xref ref-type="bibr" rid="B40">Pfliegler (2014)</xref> paper <bold>16</bold> same photo with traced embolus. No scale. 12, 13, no copyright, 14, with permission of Joerg Wunderlich, 15, courtesy of W. Pfliegler (Debrecen, Hungary).</p></caption><graphic xmlns:xlink="http://www.w3.org/1999/xlink" xlink:href="zookeys-558-153-g004.jpg" position="float" orientation="portrait" xlink:type="simple" id="oo_75944.jpg"/></fig><fig id="F5" position="float" orientation="portrait"><label>Figures 17–20.</label><caption><p>
          <italic><tp:taxon-name><tp:taxon-name-part taxon-name-part-type="genus">Arboricaria</tp:taxon-name-part> <tp:taxon-name-part taxon-name-part-type="species">sociabilis</tp:taxon-name-part></tp:taxon-name></italic>, male palp from <named-content xmlns:xlink="http://www.w3.org/1999/xlink" content-type="dwc:institutional_code" xlink:type="simple">ZMMU</named-content> collection. <bold>17</bold> ventral view <bold>18</bold> retrolateral view <bold>19</bold>, <bold>20</bold> tibial apophysis, different projections.</p></caption><graphic xmlns:xlink="http://www.w3.org/1999/xlink" xlink:href="zookeys-558-153-g005.jpg" position="float" orientation="portrait" xlink:type="simple" id="oo_75945.jpg"/></fig><fig id="F6" position="float" orientation="portrait"><label>Figure 21.</label><caption><p>Localities of <italic><tp:taxon-name><tp:taxon-name-part taxon-name-part-type="genus">Arboricaria</tp:taxon-name-part> <tp:taxon-name-part taxon-name-part-type="species">subopaca</tp:taxon-name-part></tp:taxon-name></italic> in Russia and other post-Soviet republics. Main physiographical areas accepted in <xref ref-type="bibr" rid="B31">Mikhailov (1997</xref>, <xref ref-type="bibr" rid="B33">2013</xref>) are indicated: <bold>A</bold> Fennoscandia <bold>B</bold> Russian Plain <bold>C</bold> Carpathians <bold>D</bold> Urals <bold>E</bold> West Siberia <bold><abbrev xmlns:xlink="http://www.w3.org/1999/xlink" xlink:title="femur" xlink:type="simple">F</abbrev></bold> mountains of South Siberia <bold>G</bold> Kamchatka.</p></caption><graphic xmlns:xlink="http://www.w3.org/1999/xlink" xlink:href="zookeys-558-153-g006.jpg" position="float" orientation="portrait" xlink:type="simple" id="oo_75946.jpg"/></fig><p>The picture of the <italic><tp:taxon-name><tp:taxon-name-part taxon-name-part-type="genus">Micaria</tp:taxon-name-part> <tp:taxon-name-part taxon-name-part-type="species">sociabilis</tp:taxon-name-part></tp:taxon-name></italic> male palp as presented by <xref ref-type="bibr" rid="B40">Pfliegler (2014)</xref> certainly indicates the identity of this species with <italic><tp:taxon-name><tp:taxon-name-part taxon-name-part-type="genus">Arboricaria</tp:taxon-name-part> <tp:taxon-name-part taxon-name-part-type="species">koeni</tp:taxon-name-part></tp:taxon-name></italic> (male types examined, see above in Material) and additionally confirms the synonymy of these names. To be ex<!--PageBreak-->act, not enough details are visible in the publication, but a correct shape of the embolus is shown in the original photograph kindly sent to me by the author (cf. Figs <xref ref-type="fig" rid="F4">15</xref> and <xref ref-type="fig" rid="F4">16</xref> with traced embolus).</p><p>Characteristically, a male specimen from Rostov-on-Don was initially identified by A.V. Ponomarev as <italic><tp:taxon-name><tp:taxon-name-part taxon-name-part-type="genus">Micaria</tp:taxon-name-part> <tp:taxon-name-part taxon-name-part-type="species">sociabilis</tp:taxon-name-part></tp:taxon-name></italic>, only later re-labeled as <italic><tp:taxon-name><tp:taxon-name-part taxon-name-part-type="genus">Arboricaria</tp:taxon-name-part> <tp:taxon-name-part taxon-name-part-type="species">koeni</tp:taxon-name-part></tp:taxon-name></italic>.</p></tp:treatment-sec><tp:treatment-sec sec-type="Distribution"><title>Distribution.</title><p>Ukraine: Transcarpathia: Mukachevo (= Munkácz in Chyzer &amp; Kulczyński [1897]). NE-Hungary (two other localities from the original description; Debrecen [<xref ref-type="bibr" rid="B40">Pfliegler 2014</xref>]); Spain, continental France, together with Corsica, Italy, Croatia, Macedonia, continental Greece, together with Crete, Bulgaria, Romania, Czech Republic, Slovakia (<xref ref-type="bibr" rid="B15">Helsdingen 2014</xref>, for <italic><tp:taxon-name><tp:taxon-name-part taxon-name-part-type="genus">Micaria</tp:taxon-name-part> <tp:taxon-name-part taxon-name-part-type="species">sociabilis</tp:taxon-name-part></tp:taxon-name></italic> and <italic><tp:taxon-name><tp:taxon-name-part taxon-name-part-type="genus">Micaria</tp:taxon-name-part> <tp:taxon-name-part taxon-name-part-type="species">koeni</tp:taxon-name-part></tp:taxon-name></italic>). Russia: Rostov Area (<xref ref-type="bibr" rid="B50">Ponomarev and Tsvetkov 2006a</xref>, as <italic><tp:taxon-name><tp:taxon-name-part taxon-name-part-type="genus">Arboricaria</tp:taxon-name-part> <tp:taxon-name-part taxon-name-part-type="species">cyrnea</tp:taxon-name-part></tp:taxon-name></italic>; <xref ref-type="bibr" rid="B44">Ponomarev 2008</xref>; <xref ref-type="bibr" rid="B45">Ponomarev and Dvadnenko 2013</xref>), Krasnodar Province: Kushchevskaya (<xref ref-type="bibr" rid="B51">Ponomarev and Tsvetkov 2006b</xref>, as <italic><tp:taxon-name><tp:taxon-name-part taxon-name-part-type="genus">Arboricaria</tp:taxon-name-part> <tp:taxon-name-part taxon-name-part-type="species">brignolii</tp:taxon-name-part></tp:taxon-name></italic>; <xref ref-type="bibr" rid="B44">Ponomarev 2008</xref>). Azerbaijan (Caucasus Major: Huseynov, Alieva, 2010, as <italic><tp:taxon-name><tp:taxon-name-part taxon-name-part-type="genus">Arboricaria</tp:taxon-name-part> <tp:taxon-name-part taxon-name-part-type="species">koeni</tp:taxon-name-part></tp:taxon-name></italic>, Apsheron Peninsula: <xref ref-type="bibr" rid="B16">Huseynov 2002</xref>, as <italic><tp:taxon-name><tp:taxon-name-part taxon-name-part-type="genus">Arboricaria</tp:taxon-name-part> <tp:taxon-name-part taxon-name-part-type="species">koeni</tp:taxon-name-part></tp:taxon-name></italic>), all for <italic><tp:taxon-name><tp:taxon-name-part taxon-name-part-type="genus">Micaria</tp:taxon-name-part></tp:taxon-name></italic> (or <italic><tp:taxon-name><tp:taxon-name-part taxon-name-part-type="genus">Arboricaria</tp:taxon-name-part></tp:taxon-name></italic>) <italic><tp:taxon-name><tp:taxon-name-part taxon-name-part-type="species">koeni</tp:taxon-name-part></tp:taxon-name></italic>. The records of <italic><tp:taxon-name><tp:taxon-name-part taxon-name-part-type="genus">Arboricaria</tp:taxon-name-part> <tp:taxon-name-part taxon-name-part-type="species">cyrnea</tp:taxon-name-part></tp:taxon-name></italic> from the Rostov Area, <!--PageBreak-->as well as those of <italic><tp:taxon-name><tp:taxon-name-part taxon-name-part-type="genus">Arboricaria</tp:taxon-name-part> <tp:taxon-name-part taxon-name-part-type="species">brignolii</tp:taxon-name-part></tp:taxon-name></italic> from the Rostov Area and Krasnodar Province belong to <italic><tp:taxon-name><tp:taxon-name-part taxon-name-part-type="genus">Arboricaria</tp:taxon-name-part> <tp:taxon-name-part taxon-name-part-type="species">sociabilis</tp:taxon-name-part></tp:taxon-name></italic> (A.V. Ponomarev, pers. comm., as <italic><tp:taxon-name><tp:taxon-name-part taxon-name-part-type="genus">Arboricaria</tp:taxon-name-part> <tp:taxon-name-part taxon-name-part-type="species">koeni</tp:taxon-name-part></tp:taxon-name></italic>).</p></tp:treatment-sec><tp:treatment-sec sec-type="Biology"><title>Biology.</title><p>See <xref ref-type="bibr" rid="B56">Sentenská and Pekár (2013)</xref>, <xref ref-type="bibr" rid="B57">Sentenská et al. (2015)</xref>.</p></tp:treatment-sec><ref-list><ref id="B6"><mixed-citation xmlns:xlink="http://www.w3.org/1999/xlink" xlink:type="simple">
          <person-group><name name-style="western"><surname>Chyzer</surname><given-names>C</given-names></name><name name-style="western"><surname>Kulczynski</surname><given-names>W</given-names></name></person-group> (<year>1897</year>) <source><tp:taxon-name><tp:taxon-name-part taxon-name-part-type="order">Araneae</tp:taxon-name-part></tp:taxon-name> Hungariae</source>. <publisher-name>Editio Academiae Scientiarum Hungaricae</publisher-name>, <publisher-loc>Budapest</publisher-loc>. <volume>T.2</volume>. <issue>Pars 2</issue>. <tp:taxon-name><tp:taxon-name-part taxon-name-part-type="above-genus">Zodarioidae</tp:taxon-name-part></tp:taxon-name>, <tp:taxon-name><tp:taxon-name-part taxon-name-part-type="above-genus">Agelenoidae</tp:taxon-name-part></tp:taxon-name>, <tp:taxon-name><tp:taxon-name-part taxon-name-part-type="above-genus">Drassoidae</tp:taxon-name-part></tp:taxon-name>, <tp:taxon-name><tp:taxon-name-part taxon-name-part-type="above-genus">Zoropseoidae</tp:taxon-name-part></tp:taxon-name>, <tp:taxon-name><tp:taxon-name-part taxon-name-part-type="above-genus">Dysderoidae</tp:taxon-name-part></tp:taxon-name>, <tp:taxon-name><tp:taxon-name-part taxon-name-part-type="above-genus">Filistatoidae</tp:taxon-name-part></tp:taxon-name>, <tp:taxon-name><tp:taxon-name-part taxon-name-part-type="above-genus">Calommatoidae</tp:taxon-name-part></tp:taxon-name>, <tp:taxon-name><tp:taxon-name-part taxon-name-part-type="above-genus">Theraphosoidae</tp:taxon-name-part></tp:taxon-name>. [I]–[II], <fpage>147</fpage>–<lpage>366</lpage>, Tab.VI–X.</mixed-citation></ref><ref id="B65"><mixed-citation xmlns:xlink="http://www.w3.org/1999/xlink" xlink:type="simple">
          <person-group><name name-style="western"><surname>Wunderlich</surname><given-names>J</given-names></name></person-group> (<year>1980</year>) <article-title>Revision der europäischen Arten der Gattung <italic><tp:taxon-name><tp:taxon-name-part taxon-name-part-type="genus">Micaria</tp:taxon-name-part></tp:taxon-name></italic> Westring 1851, mit Anmerkungen zu den übrigen paläarktischen Arten (<tp:taxon-name><tp:taxon-name-part taxon-name-part-type="class">Arachnida</tp:taxon-name-part></tp:taxon-name>: <tp:taxon-name><tp:taxon-name-part taxon-name-part-type="order">Araneida</tp:taxon-name-part></tp:taxon-name>: <tp:taxon-name><tp:taxon-name-part taxon-name-part-type="family">Gnaphosidae</tp:taxon-name-part></tp:taxon-name>).</article-title> <source>Zoologische Beiträge</source> (<series>Neue Folge</series>) <volume>25</volume> (für 1979) (<issue>2</issue>): <fpage>233</fpage>–<lpage>340</lpage>.</mixed-citation></ref><ref id="B40"><mixed-citation xmlns:xlink="http://www.w3.org/1999/xlink" xlink:type="simple">
          <person-group><name name-style="western"><surname>Pfliegler</surname><given-names>WP</given-names></name></person-group> (<year>2014</year>) <article-title>Records of some rare and interesting spider (<tp:taxon-name><tp:taxon-name-part taxon-name-part-type="order">Araneae</tp:taxon-name-part></tp:taxon-name>) species from anthropogenic habitats in Debrecen, Hungary.</article-title> <source>e-Acta Naturalia Pannonica</source> <volume>7</volume>: <fpage>143</fpage>–<lpage>156</lpage>.</mixed-citation></ref><ref id="B57"><mixed-citation xmlns:xlink="http://www.w3.org/1999/xlink" xlink:type="simple">
          <person-group><name name-style="western"><surname>Sentenská</surname><given-names>L</given-names></name><name name-style="western"><surname>Pekár</surname><given-names>S</given-names></name><name name-style="western"><surname>Lipke</surname><given-names>E</given-names></name><name name-style="western"><surname>Michalik</surname><given-names>P</given-names></name><name name-style="western"><surname>Uhl</surname><given-names>G</given-names></name></person-group> (<year>2015</year>) <article-title>Female control of mate plugging in a female cannibalistic spider (<italic><tp:taxon-name><tp:taxon-name-part taxon-name-part-type="genus">Micaria</tp:taxon-name-part> <tp:taxon-name-part taxon-name-part-type="species">sociabilis</tp:taxon-name-part></tp:taxon-name></italic>).</article-title> <source>BMC Evolutionary Biology</source> <volume>15</volume>(<issue>18</issue>): <fpage>1</fpage>–<lpage>12</lpage>. doi: <ext-link xlink:type="simple" ext-link-type="doi" xlink:href="10.1186/s12862-014-0278-9">10.1186/s12862-014-0278-9</ext-link></mixed-citation></ref><ref id="B29"><mixed-citation xmlns:xlink="http://www.w3.org/1999/xlink" xlink:type="simple">
          <person-group><name name-style="western"><surname>Miller</surname><given-names>F</given-names></name></person-group> (<year>1971</year>) <article-title><tp:taxon-name><tp:taxon-name-part taxon-name-part-type="order">Araneida</tp:taxon-name-part></tp:taxon-name>.</article-title> In: <source>Klíč zvířeny ČSSR</source>, <publisher-loc>Praha</publisher-loc>, <volume>4</volume>: <fpage>51</fpage>–<lpage>306</lpage>.</mixed-citation></ref><ref id="B27"><mixed-citation xmlns:xlink="http://www.w3.org/1999/xlink" xlink:type="simple">
          <person-group><name name-style="western"><surname>Kůrka</surname><given-names>A</given-names></name></person-group> (<year>1994</year>) <article-title>A survey of spiders (<tp:taxon-name><tp:taxon-name-part taxon-name-part-type="order">Araneida</tp:taxon-name-part></tp:taxon-name>) in Prof. <abbrev xlink:title="femur" xlink:type="simple">F</abbrev>. Miller’s collection (Department of Zoology, Museum of Natural History – National Museum), part I.</article-title> <source>Journal of the National Museum (Prague), Natural History Series</source> <volume>163</volume>(<issue>1–4</issue>): <fpage>43</fpage>–<lpage>54</lpage>.</mixed-citation></ref><ref id="B31"><mixed-citation xmlns:xlink="http://www.w3.org/1999/xlink" xlink:type="simple">
          <person-group><name name-style="western"><surname>Mikhailov</surname><given-names>KG</given-names></name></person-group> (<year>1997</year>) <article-title>Catalogue of the spiders of the territories of the former Soviet Union (<tp:taxon-name><tp:taxon-name-part taxon-name-part-type="class">Arachnida</tp:taxon-name-part></tp:taxon-name>, <tp:taxon-name><tp:taxon-name-part taxon-name-part-type="order">Aranei</tp:taxon-name-part></tp:taxon-name>).</article-title> <source>Archives of the Zoological Museum of the Moscow State University</source> <volume>37</volume>: <fpage>1</fpage>–<lpage>416</lpage>.</mixed-citation></ref><ref id="B33"><mixed-citation xmlns:xlink="http://www.w3.org/1999/xlink" xlink:type="simple">
          <person-group><name name-style="western"><surname>Mikhailov</surname><given-names>KG</given-names></name></person-group> (<year>2013</year>) <article-title>The spiders (<tp:taxon-name><tp:taxon-name-part taxon-name-part-type="class">Arachnida</tp:taxon-name-part></tp:taxon-name>: <tp:taxon-name><tp:taxon-name-part taxon-name-part-type="order">Aranei</tp:taxon-name-part></tp:taxon-name>) of Russia and adjacent countries: a non-annotated checklist.</article-title> <source><tp:taxon-name><tp:taxon-name-part taxon-name-part-type="phylum">Arthropoda</tp:taxon-name-part></tp:taxon-name> Selecta</source>. <supplement>Supplement 3</supplement>, <size units="page">262 pp</size>.</mixed-citation></ref><ref id="B15"><mixed-citation xmlns:xlink="http://www.w3.org/1999/xlink" xlink:type="simple">
          <person-group><name name-style="western"><surname>Helsdingen</surname><given-names>PJ, van</given-names></name></person-group> (<year>2014</year>) <article-title><tp:taxon-name><tp:taxon-name-part taxon-name-part-type="order">Araneae</tp:taxon-name-part></tp:taxon-name>.</article-title> <source>Fauna Europaea</source>. <ext-link xlink:type="simple" ext-link-type="uri" xlink:href="http://www.european-arachnology.org/reports/fauna.shtml">http://www.european-arachnology.org/reports/fauna.shtml</ext-link> [<date-in-citation content-type="access-date">accessed 29.05.2015</date-in-citation>]</mixed-citation></ref><ref id="B50"><mixed-citation xmlns:xlink="http://www.w3.org/1999/xlink" xlink:type="simple">
          <person-group><name name-style="western"><surname>Ponomarev</surname><given-names>AV</given-names></name><name name-style="western"><surname>Tsvetkov</surname><given-names>AS</given-names></name></person-group> (<year>2006a</year>) <article-title>Distribution of spiders of the family <tp:taxon-name><tp:taxon-name-part taxon-name-part-type="family">Gnaphosidae</tp:taxon-name-part></tp:taxon-name> (<tp:taxon-name><tp:taxon-name-part taxon-name-part-type="order">Aranei</tp:taxon-name-part></tp:taxon-name>) in the southeast of European part of the former USSR.</article-title> In: <person-group><name name-style="western"><surname>Arzanov</surname><given-names>YG</given-names></name><etal>et al.</etal></person-group> (<role>Eds</role>) <source>Rol’ osobo okranyaemykh prirodnykh territoriy v sokhranenii bioraznoobraziya: Materialy mezhdunarodnoi nauchno-prakticheskoi konferentsii, posvyashchennoi 10-letiyu Gosudarstvennogo prirodnogo zapovednika “Rostovskiy”, 26–28 apr. 2006 g., pos. Orlovskiy, Rostovskaya oblast’</source>. <publisher-loc>Postov-na-Donu</publisher-loc>, <fpage>315</fpage>–<lpage>318</lpage>. <comment>[In Russian]</comment></mixed-citation></ref><ref id="B44"><mixed-citation xmlns:xlink="http://www.w3.org/1999/xlink" xlink:type="simple">
          <person-group><name name-style="western"><surname>Ponomarev</surname><given-names>AV</given-names></name></person-group> (<year>2008</year>) <article-title>Additions to the fauna of spiders (<tp:taxon-name><tp:taxon-name-part taxon-name-part-type="order">Aranei</tp:taxon-name-part></tp:taxon-name>) of the south of Russia and Western Kazakhstan: new taxa and findings.</article-title> <source>Caucasian Entomological Bulletin</source> <volume>4</volume>(<issue>1</issue>): <fpage>49</fpage>–<lpage>61</lpage>. <comment>[In Russian, with English summary]</comment></mixed-citation></ref><ref id="B45"><mixed-citation xmlns:xlink="http://www.w3.org/1999/xlink" xlink:type="simple">
          <person-group><name name-style="western"><surname>Ponomarev</surname><given-names>AV</given-names></name><name name-style="western"><surname>Dvadnenko</surname><given-names>KV</given-names></name></person-group> (<year>2013</year>) <article-title>Notes on the fauna of spiders (<tp:taxon-name><tp:taxon-name-part taxon-name-part-type="order">Aranei</tp:taxon-name-part></tp:taxon-name>) of the southeast of Russian Plain and the Caucasus with the description of a new species of the genus <italic><tp:taxon-name><tp:taxon-name-part taxon-name-part-type="genus">Haplodrassus</tp:taxon-name-part></tp:taxon-name></italic> Chamberlin, 1922 (<tp:taxon-name><tp:taxon-name-part taxon-name-part-type="family">Gnaphosidae</tp:taxon-name-part></tp:taxon-name>).</article-title> <source>Vestnik Yuzhnogo Nauchnogo Tsentra RAN</source> <volume>9</volume>(<issue>2</issue>): <fpage>46</fpage>–<lpage>56</lpage>. <comment>[In Russian, with English summary]</comment></mixed-citation></ref><ref id="B51"><mixed-citation xmlns:xlink="http://www.w3.org/1999/xlink" xlink:type="simple">
          <person-group><name name-style="western"><surname>Ponomarev</surname><given-names>AV</given-names></name><name name-style="western"><surname>Tsvetkov</surname><given-names>AS</given-names></name></person-group> (<year>2006b</year>) <article-title>New and rare spider species of the family <tp:taxon-name><tp:taxon-name-part taxon-name-part-type="family">Gnaphosidae</tp:taxon-name-part></tp:taxon-name> from the southeast of Europe.</article-title> <source>Caucasian Entomological Bulletin</source> <volume>2</volume>(<issue>1</issue>): <fpage>5</fpage>–<lpage>13</lpage>. <comment>[In Russian, with English summary]</comment></mixed-citation></ref><ref id="B16"><mixed-citation xmlns:xlink="http://www.w3.org/1999/xlink" xlink:type="simple">
          <person-group><name name-style="western"><surname>Huseynov</surname><given-names>EF</given-names></name></person-group> (<year>2002</year>) <article-title>Spider (<tp:taxon-name><tp:taxon-name-part taxon-name-part-type="class">Arachnida</tp:taxon-name-part></tp:taxon-name>: <tp:taxon-name><tp:taxon-name-part taxon-name-part-type="order">Araneae</tp:taxon-name-part></tp:taxon-name>) species new to the fauna of the Caucasus.</article-title> In: <source>Chetvertaya Mezhdunarodnaya konferentsiya “Biologicheskoe raznoobrazie Kavkaza”, posvyashchennaya 60-letiyu so dnya rozhdeniya prof. Abdurakhmanova G.M. Makhachkala</source>, <fpage>291</fpage>–<lpage>293</lpage>. <comment>[In Russian]</comment></mixed-citation></ref><ref id="B56"><mixed-citation xmlns:xlink="http://www.w3.org/1999/xlink" xlink:type="simple">
          <person-group><name name-style="western"><surname>Sentenská</surname><given-names>L</given-names></name><name name-style="western"><surname>Pekár</surname><given-names>S</given-names></name></person-group> (<year>2013</year>) <article-title>Mate with the young, kill the old: reversed sexual cannibalism and male mate choice in the spider <italic><tp:taxon-name><tp:taxon-name-part taxon-name-part-type="genus">Micaria</tp:taxon-name-part> <tp:taxon-name-part taxon-name-part-type="species">sociabilis</tp:taxon-name-part></tp:taxon-name></italic> (<tp:taxon-name><tp:taxon-name-part taxon-name-part-type="order">Araneae</tp:taxon-name-part></tp:taxon-name>: <tp:taxon-name><tp:taxon-name-part taxon-name-part-type="family">Gnaphosidae</tp:taxon-name-part></tp:taxon-name>).</article-title> <source>Behavioral Ecology and Sociobiology</source> <volume>67</volume>(<issue>7</issue>): <fpage>1131</fpage>–<lpage>1139</lpage>. doi: <ext-link xlink:type="simple" ext-link-type="doi" xlink:href="10.1007/s00265-013-1538-1">10.1007/s00265-013-1538-1</ext-link></mixed-citation></ref></ref-list></tp:taxon-treatment>
