# Supplementary material for: On the spider genus Arboricaria with the description of a new species (Araneae, Gnaphosidae)
Source: Zookeys. 2016 Feb 2;(558):153–69. doi: 10.3897/zookeys.558.6521 (PMC4768286; doi:10.3897/zookeys.558.6521)
Supplement: XML Treatment for Arboricaria brignolii [file zookeys.558.6521-treatment7.xml]

<!DOCTYPE tp:taxon-treatment
  PUBLIC "-//TaxonX//DTD Taxonomic Treatment Publishing DTD v0 20100105//EN" "tax-treatment-NSO.dtd">
<tp:taxon-treatment xmlns:tp="http://www.plazi.org/taxpub"><tp:treatment-meta><kwd-group><label>Taxon classification</label><kwd><named-content content-type="kingdom">Animalia</named-content></kwd><kwd><named-content content-type="order">Araneae</named-content></kwd><kwd><named-content content-type="family">Gnaphosidae</named-content></kwd></kwd-group><mixed-citation publication-type="journal"><person-group><name><surname>Mikhailov</surname><given-names>Kirill G.</given-names></name></person-group><article-title>On the spider genus <italic><tp:taxon-name><tp:taxon-name-part taxon-name-part-type="genus">Arboricaria</tp:taxon-name-part></tp:taxon-name></italic> with the description of a new species (<tp:taxon-name><tp:taxon-name-part taxon-name-part-type="order">Araneae</tp:taxon-name-part></tp:taxon-name>, <tp:taxon-name><tp:taxon-name-part taxon-name-part-type="family">Gnaphosidae</tp:taxon-name-part></tp:taxon-name>)</article-title><source>Zookeys</source><day>2</day><month>2</month><year>2016</year><volume>2016</volume><issue>558</issue><fpage>153</fpage><lpage>169</lpage><pub-id pub-id-type="doi">10.3897/zookeys.558.6521</pub-id></mixed-citation></tp:treatment-meta><tp:nomenclature><tp:taxon-name>
              <tp:taxon-name-part taxon-name-part-type="genus">Arboricaria</tp:taxon-name-part>
              <tp:taxon-name-part taxon-name-part-type="species">brignolii</tp:taxon-name-part>
            </tp:taxon-name><tp:taxon-authority>Bosmans &amp; Blick, 2000</tp:taxon-authority><tp:nomenclature-citation-list><tp:nomenclature-citation><tp:taxon-name><tp:taxon-name-part taxon-name-part-type="genus">Micaria</tp:taxon-name-part> <tp:taxon-name-part taxon-name-part-type="uncertainty-rank">?</tp:taxon-name-part> <tp:taxon-name-part taxon-name-part-type="species">sociabilis</tp:taxon-name-part></tp:taxon-name><comment>: Wunderlich, 1980: Fig. 60b, c.</comment></tp:nomenclature-citation><tp:nomenclature-citation><tp:taxon-name><tp:taxon-name-part taxon-name-part-type="genus">Arboricaria</tp:taxon-name-part> <tp:taxon-name-part taxon-name-part-type="species">brignolii</tp:taxon-name-part></tp:taxon-name><comment> Bosmans &amp; Blick, 2000: 463–465, figs 28–31 (♂♀).</comment></tp:nomenclature-citation></tp:nomenclature-citation-list></tp:nomenclature><tp:treatment-sec sec-type="Distribution"><title>Distribution</title><p>(after <xref ref-type="bibr" rid="B3">Bosmans and Blick 2000</xref>). Portugal, France: Dept. Var: Le Lavandon (new). Records from Russia are erroneous (see above, under <italic><tp:taxon-name><tp:taxon-name-part taxon-name-part-type="genus">Arboricaria</tp:taxon-name-part> <tp:taxon-name-part taxon-name-part-type="species">sociabilis</tp:taxon-name-part></tp:taxon-name></italic>).</p></tp:treatment-sec><tp:treatment-sec sec-type="Remark"><title>Remark.</title><p>As it was already pointed out by <xref ref-type="bibr" rid="B3">Bosmans and Blick (2000)</xref>, with some doubts, the record of <italic><tp:taxon-name><tp:taxon-name-part taxon-name-part-type="genus">Micaria</tp:taxon-name-part> <tp:taxon-name-part taxon-name-part-type="species">sociabilis</tp:taxon-name-part></tp:taxon-name></italic> from France by <xref ref-type="bibr" rid="B65">Wunderlich (1980</xref>: 291) is referred to <italic><tp:taxon-name><tp:taxon-name-part taxon-name-part-type="genus">Arboricaria</tp:taxon-name-part> <tp:taxon-name-part taxon-name-part-type="species">brignolii</tp:taxon-name-part></tp:taxon-name></italic>. I support this reference.</p><!--PageBreak--></tp:treatment-sec><ref-list><ref id="B3"><mixed-citation xmlns:xlink="http://www.w3.org/1999/xlink" xlink:type="simple">
          <person-group><name name-style="western"><surname>Bosmans</surname><given-names>R</given-names></name><name name-style="western"><surname>Blick</surname><given-names>T</given-names></name></person-group> (<year>2000</year>) <article-title>Contribution to the knowledge of the genus <italic><tp:taxon-name><tp:taxon-name-part taxon-name-part-type="genus">Micaria</tp:taxon-name-part></tp:taxon-name></italic> in the west-palaearctic region, with description of the new genus <italic><tp:taxon-name><tp:taxon-name-part taxon-name-part-type="genus">Arboricaria</tp:taxon-name-part></tp:taxon-name></italic> and three new species (<tp:taxon-name><tp:taxon-name-part taxon-name-part-type="order">Araneae</tp:taxon-name-part></tp:taxon-name> <tp:taxon-name><tp:taxon-name-part taxon-name-part-type="family">Gnaphosidae</tp:taxon-name-part></tp:taxon-name>).</article-title> <source>Memorie delle Società Entomologica Italiana</source> <volume>78</volume> (for 1999) (<issue>2</issue>): <fpage>443</fpage>–<lpage>476</lpage>.</mixed-citation></ref><ref id="B65"><mixed-citation xmlns:xlink="http://www.w3.org/1999/xlink" xlink:type="simple">
          <person-group><name name-style="western"><surname>Wunderlich</surname><given-names>J</given-names></name></person-group> (<year>1980</year>) <article-title>Revision der europäischen Arten der Gattung <italic><tp:taxon-name><tp:taxon-name-part taxon-name-part-type="genus">Micaria</tp:taxon-name-part></tp:taxon-name></italic> Westring 1851, mit Anmerkungen zu den übrigen paläarktischen Arten (<tp:taxon-name><tp:taxon-name-part taxon-name-part-type="class">Arachnida</tp:taxon-name-part></tp:taxon-name>: <tp:taxon-name><tp:taxon-name-part taxon-name-part-type="order">Araneida</tp:taxon-name-part></tp:taxon-name>: <tp:taxon-name><tp:taxon-name-part taxon-name-part-type="family">Gnaphosidae</tp:taxon-name-part></tp:taxon-name>).</article-title> <source>Zoologische Beiträge</source> (<series>Neue Folge</series>) <volume>25</volume> (für 1979) (<issue>2</issue>): <fpage>233</fpage>–<lpage>340</lpage>.</mixed-citation></ref></ref-list></tp:taxon-treatment>
